# Supplementary material for: An adaptable method using human mixed tissue ratiometric controls for benchmarking performance on gene expression microarrays in clinical laboratories
Source: BMC Biotechnol. 2011 Apr 12;11:38. doi: 10.1186/1472-6750-11-38 (PMC3103427; doi:10.1186/1472-6750-11-38)
Supplement: Additional file 1 — Lists of MTRC-4 analytes for Affymetrix HG-U133A 2.0 arrays. Analytes selective for HBRR, human liver RNA, human skeletal muscle RNA, and UHRR are identified by Affymetrix probe set identifier, gene name (annotation date 3-17-2008), and Tissue Selective Index (TSI). This file is formatted as an Excel spreadsheet. [file 1472-6750-11-38-S1.XLS]

## Sheet: MTRC-4 HGU133A 2.0 analytes  
HBRR analytes				Liver analytes				Skeletal muscle analytes				UHRR analytes
ProbeID	GeneName	TSI		ProbeID	GeneName	TSI		ProbeID	GeneName	TSI		ProbeID	GeneName	TSI
205358_at	glutamate receptor, ionotropic, AMPA 2	8.63907		206727_at	complement component 9	9.58231		204631_at	myosin, heavy chain 2, skeletal muscle, adult	8.57994		205919_at	hemoglobin, epsilon 1	7.69397
203001_s_at	stathmin-like 2	8.5507		204965_at	group-specific component (vitamin D binding protein)	9.42132		204737_s_at	myosin, heavy chain 6, cardiac muscle, alpha (cardiomyopathy, hypertrophic 1) /// myosin, heavy chain 7, cardiac muscle, beta	8.52982		206647_at	hemoglobin, zeta	7.62982
203540_at	glial fibrillary acidic protein	8.30351		217238_s_at	aldolase B, fructose-bisphosphate	9.03517		205951_at	myosin, heavy chain 1, skeletal muscle, adult	8.31139		207739_s_at	G antigen 1 /// G antigen 2A /// G antigen 3 /// G antigen 4 /// G antigen 5 /// G antigen 6 /// G antigen 7 /// G antigen 12I /// G antigen 8 /// similar to GAGE-2 protein (G antigen 2) /// G antigen 12G /// G antigen 12J /// similar to GAGE-8 protein (G antigen 8) /// G antigen 12F	7.57667
203000_at	stathmin-like 2	8.26153		207218_at	coagulation factor IX (plasma thromboplastic component, Christmas disease, hemophilia B)	8.93581		213782_s_at	myozenin 2	8.11727		201291_s_at	topoisomerase (DNA) II alpha 170kDa	7.47043
205751_at	SH3-domain GRB2-like 2	7.98496		206505_at	UDP glucuronosyltransferase 2 family, polypeptide B4	8.76763		206121_at	adenosine monophosphate deaminase 1 (isoform M)	8.06416		205337_at	dopachrome tautomerase (dopachrome delta-isomerase, tyrosine-related protein 2)	7.3127
214111_at	opioid binding protein/cell adhesion molecule-like	7.75565		211357_s_at	aldolase B, fructose-bisphosphate	8.61239		208195_at	titin	8.02252		204694_at	alpha-fetoprotein	7.30866
219619_at	DIRAS family, GTP-binding RAS-like 2	7.7176		206226_at	histidine-rich glycoprotein	8.54176		205553_s_at	cysteine and glycine-rich protein 3 (cardiac LIM protein)	8.0083		219823_at	lin-28 homolog (C. elegans)	7.2573
204953_at	synaptosomal-associated protein, 91kDa homolog (mouse)	7.62204		37020_at	C-reactive protein, pentraxin-related	8.4106		207148_x_at	myozenin 2	7.98841		203819_s_at	insulin-like growth factor 2 mRNA binding protein 3	7.08947
202508_s_at	synaptosomal-associated protein, 25kDa	7.54732		205753_at	C-reactive protein, pentraxin-related	8.39384		204810_s_at	creatine kinase, muscle	7.98603		206427_s_at	melan-A	6.9745
210222_s_at	reticulon 1	7.54198		206239_s_at	serine peptidase inhibitor, Kazal type 1	8.35826		205054_at	nebulin	7.90035		205338_s_at	dopachrome tautomerase (dopachrome delta-isomerase, tyrosine-related protein 2)	6.93086
210016_at	myelin transcription factor 1-like	7.40754		206054_at	kininogen 1	8.28506		209904_at	troponin C type 1 (slow)	7.87133		209942_x_at	melanoma antigen family A, 3	6.88259
214762_at	ATPase, H+ transporting, lysosomal 13kDa, V1 subunit G2	7.39735		206350_at	amyloid P component, serum	8.20895		209888_s_at	myosin, light chain 1, alkali; skeletal, fast	7.84436		208235_x_at	G antigen 6 /// G antigen 7 /// G antigen 12I /// G antigen 12G /// G antigen 12F	6.86837
203485_at	reticulon 1	7.32021		207201_s_at	solute carrier family 22 (organic cation transporter), member 1	7.815		222287_at	triadin	7.80886		214612_x_at	melanoma antigen family A, 6	6.83775
205113_at	neurofilament, medium polypeptide 150kDa	7.24478		204705_x_at	aldolase B, fructose-bisphosphate	7.73016		209742_s_at	myosin, light chain 2, regulatory, cardiac, slow	7.67068		219148_at	PDZ binding kinase	6.75891
209839_at	dynamin 3	7.23479		205765_at	cytochrome P450, family 3, subfamily A, polypeptide 5	7.6408		219106_s_at	kelch repeat and BTB (POZ) domain containing 10	7.58303		202503_s_at	KIAA0101	6.73698
221805_at	neurofilament, light polypeptide 68kDa	7.22334		204704_s_at	aldolase B, fructose-bisphosphate	7.55875		205177_at	troponin I type 1 (skeletal, slow)	7.52107		206640_x_at	G antigen 2A /// G antigen 4 /// G antigen 5 /// G antigen 6 /// G antigen 7 /// G antigen 12I /// G antigen 12D /// G antigen 12G /// G antigen 12C /// G antigen 12E /// G antigen 12H /// similar to GAGE-2 protein (G antigen 2) /// G antigen 12F	6.72785
203998_s_at	synaptotagmin I	7.18728		210013_at	hemopexin	7.52888		205388_at	troponin C type 2 (fast)	7.38718		204419_x_at	hemoglobin, gamma G	6.71896
210040_at	solute carrier family 12, (potassium-chloride transporter) member 5	7.17354		208088_s_at	complement factor H-related 5	7.48616		203872_at	actin, alpha 1, skeletal muscle	7.31981		203820_s_at	insulin-like growth factor 2 mRNA binding protein 3	6.65069
202507_s_at	synaptosomal-associated protein, 25kDa	7.10539		1431_at	cytochrome P450, family 2, subfamily E, polypeptide 1	7.46446		221994_at	PDZ and LIM domain 5	7.28706		201890_at	ribonucleotide reductase M2 polypeptide	6.64438
206282_at	neurogenic differentiation 1	7.04702		39763_at	hemopexin	7.41852		206372_at	myogenic factor 6 (herculin)	7.25568		209848_s_at	silver homolog (mouse)	6.64028
211276_at	transcription elongation factor A (SII)-like 2	7.03996		217512_at	kininogen 1	7.37694		206394_at	myosin binding protein C, fast type	7.22803		206145_at	Rh-associated glycoprotein	6.57207
219308_s_at	adenylate kinase 5	7.00197		206979_at	complement component 8, beta polypeptide	7.37043		204802_at	Ras-related associated with diabetes	7.22158		201292_at	topoisomerase (DNA) II alpha 170kDa	6.56813
203999_at	---	6.95445		205999_x_at	cytochrome P450, family 3, subfamily A, polypeptide 4	7.2603		204865_at	carbonic anhydrase III, muscle specific	7.22092		219918_s_at	asp (abnormal spindle) homolog, microcephaly associated (Drosophila)	6.52574
213841_at	Homo sapiens, clone IMAGE:4915189, mRNA	6.95188		209977_at	plasminogen	7.2469		204938_s_at	phospholamban	7.11225		207086_x_at	G antigen 1 /// G antigen 2A /// G antigen 4 /// G antigen 5 /// G antigen 6 /// G antigen 7 /// G antigen 12I /// G antigen 8 /// G antigen 12D /// G antigen 12G /// G antigen 12J /// similar to GAGE-8 protein (G antigen 8) /// G antigen 12C /// G antigen 12E /// G antigen 12H /// similar to GAGE-2 protein (G antigen 2)	6.5115
206826_at	peripheral myelin protein 2	6.93892		209976_s_at	cytochrome P450, family 2, subfamily E, polypeptide 1	7.21059		219804_at	synaptopodin 2-like	7.04622		210559_s_at	cell division cycle 2, G1 to S and G2 to M	6.47004
209159_s_at	NDRG family member 4	6.90188		209978_s_at	lipoprotein, Lp(a) /// plasminogen	7.16113		210170_at	PDZ and LIM domain 3	7.00279		208155_x_at	G antigen 1 /// G antigen 4 /// G antigen 5 /// G antigen 6 /// G antigen 12I /// G antigen 12G /// G antigen 12J	6.37685
206914_at	cytotoxic and regulatory T cell molecule	6.87723		219803_at	angiopoietin-like 3	7.08011		213684_s_at	PDZ and LIM domain 5	6.98437		206291_at	neurotensin	6.33731
205795_at	neurexin 3	6.76756		205649_s_at	fibrinogen alpha chain	7.01657		221232_s_at	ankyrin repeat domain 2 (stretch responsive muscle)	6.97763		202705_at	cyclin B2	6.33037
214046_at	fucosyltransferase 9 (alpha (1,3) fucosyltransferase)	6.71837		208147_s_at	cytochrome P450, family 2, subfamily C, polypeptide 8	7.00561		205163_at	fast skeletal myosin light chain 2	6.97724		203764_at	discs, large homolog 7 (Drosophila)	6.27351
205827_at	cholecystokinin	6.71701		220626_at	serpin peptidase inhibitor, clade A (alpha-1 antiproteinase, antitrypsin), member 10	6.99198		211476_at	myozenin 2	6.94554		203213_at	cell division cycle 2, G1 to S and G2 to M	6.22917
221916_at	neurofilament, light polypeptide 68kDa	6.70222		206177_s_at	arginase, liver	6.99075		205693_at	troponin T type 3 (skeletal, fast)	6.93156		209773_s_at	ribonucleotide reductase M2 polypeptide	6.08811
209990_s_at	gamma-aminobutyric acid (GABA) B receptor, 2	6.69404		207262_at	apolipoprotein F	6.9906		202222_s_at	desmin	6.87498		207828_s_at	centromere protein F, 350/400ka (mitosin)	6.07554
206678_at	gamma-aminobutyric acid (GABA) A receptor, alpha 1	6.66993		214234_s_at	cytochrome P450, family 3, subfamily A, polypeptide 5	6.96528		206160_at	apolipoprotein B mRNA editing enzyme, catalytic polypeptide-like 2	6.77738		204798_at	v-myb myeloblastosis viral oncogene homolog (avian)	6.07385
212732_at	maternally expressed 3	6.64343		206305_s_at	complement component 8, alpha polypeptide	6.95517		206029_at	ankyrin repeat domain 1 (cardiac muscle)	6.66816		209642_at	BUB1 budding uninhibited by benzimidazoles 1 homolog (yeast)	6.01614
206135_at	suppression of tumorigenicity 18 (breast carcinoma) (zinc finger protein)	6.6229		205844_at	vanin 1	6.8839		218934_s_at	heat shock 27kDa protein family, member 7 (cardiovascular)	6.65996		207663_x_at	G antigen 3	5.9348
206448_at	zinc finger protein 365	6.59506		204534_at	vitronectin	6.88362		205374_at	sarcolipin	6.59467		205009_at	trefoil factor 1	5.92458
206196_s_at	RUN domain containing 3A	6.50466		207256_at	mannose-binding lectin (protein C) 2, soluble (opsonic defect)	6.81901		204179_at	myoglobin	6.58113		204848_x_at	hemoglobin, gamma A /// hemoglobin, gamma G	5.92102
213904_at	Clone 23555 mRNA sequence	6.48838		206065_s_at	dihydropyrimidinase	6.81126		206393_at	troponin I type 2 (skeletal, fast)	6.57128		203755_at	BUB1 budding uninhibited by benzimidazoles 1 homolog beta (yeast)	5.91257
205626_s_at	calbindin 1, 28kDa	6.44571		207804_s_at	ficolin (collagen/fibrinogen domain containing lectin) 2 (hucolin)	6.76582		219509_at	myozenin 1	6.56041		208025_s_at	high mobility group AT-hook 2	5.90534
209470_s_at	glycoprotein M6A	6.43937		31835_at	histidine-rich glycoprotein	6.75439		204940_at	phospholamban	6.54957		201650_at	keratin 19	5.70077
207323_s_at	myelin basic protein	6.38264		215125_s_at	UDP glucuronosyltransferase 1 family, polypeptide A10 /// UDP glucuronosyltransferase 1 family, polypeptide A8 /// UDP glucuronosyltransferase 1 family, polypeptide A7 /// UDP glucuronosyltransferase 1 family, polypeptide A6 /// UDP glucuronosyltransferase 1 family, polypeptide A5 /// UDP glucuronosyltransferase 1 family, polypeptide A9 /// UDP glucuronosyltransferase 1 family, polypeptide A4 ///…	6.72786		204803_s_at	Ras-related associated with diabetes	6.54931		216512_s_at	dopachrome tautomerase (dopachrome delta-isomerase, tyrosine-related protein 2)	5.69288
221236_s_at	stathmin-like 4	6.31605		206345_s_at	paraoxonase 1	6.71224		206353_at	cytochrome c oxidase subunit VIa polypeptide 2	6.51374		203214_x_at	cell division cycle 2, G1 to S and G2 to M	5.67685
207659_s_at	myelin-associated oligodendrocyte basic protein	6.28192		210049_at	serpin peptidase inhibitor, clade C (antithrombin), member 1	6.69599		205766_at	titin-cap (telethonin)	6.47976		204086_at	preferentially expressed antigen in melanoma	5.64142
205814_at	glutamate receptor, metabotropic 3	6.24001		221159_at	---	6.63965		205577_at	phosphorylase, glycogen; muscle (McArdle syndrome, glycogen storage disease type V)	6.41207		210467_x_at	melanoma antigen family A, 12	5.59839
213967_at	RALY RNA binding protein-like	6.2008		220017_x_at	cytochrome P450, family 2, subfamily C, polypeptide 9	6.63749		205444_at	ATPase, Ca++ transporting, cardiac muscle, fast twitch 1	6.38741		218585_s_at	denticleless homolog (Drosophila)	5.58697
214956_at	AP2 associated kinase 1	6.17987		207097_s_at	solute carrier family 17 (sodium phosphate), member 2	6.61133		206768_at	ribosomal protein L3-like	6.36071		204614_at	serpin peptidase inhibitor, clade B (ovalbumin), member 2	5.57643
203797_at	visinin-like 1	6.14848		206755_at	cytochrome P450, family 2, subfamily B, polypeptide 6	6.47643		213764_s_at	microfibrillar associated protein 5	6.31478		218755_at	kinesin family member 20A	5.55646
207093_s_at	oligodendrocyte myelin glycoprotein	6.06345		205654_at	complement component 4 binding protein, alpha	6.41304		212654_at	tropomyosin 2 (beta)	6.30542		209408_at	kinesin family member 2C	5.47484
205475_at	scrapie responsive protein 1	6.0625		209975_at	cytochrome P450, family 2, subfamily E, polypeptide 1	6.40812		207302_at	sarcoglycan, gamma (35kDa dystrophin-associated glycoprotein)	6.28665		204286_s_at	phorbol-12-myristate-13-acetate-induced protein 1	5.4388
221801_x_at	neurofilament, light polypeptide 68kDa	6.06056		204607_at	3-hydroxy-3-methylglutaryl-Coenzyme A synthase 2 (mitochondrial)	6.33888		204939_s_at	phospholamban	6.28305		218542_at	centrosomal protein 55kDa	5.38623
210383_at	sodium channel, voltage-gated, type I, alpha subunit	6.05714		220224_at	hydroxyacid oxidase (glycolate oxidase) 1	6.3317		213317_at	chloride intracellular channel 5	6.27604		204162_at	NDC80 homolog, kinetochore complex component (S. cerevisiae)	5.38103
210721_s_at	p21(CDKN1A)-activated kinase 7	6.05614		207096_at	serum amyloid A4, constitutive	6.32676		216265_x_at	myosin, heavy chain 7, cardiac muscle, beta	6.23182		204709_s_at	kinesin family member 23	5.38024
205989_s_at	myelin oligodendrocyte glycoprotein	6.05525		216025_x_at	cytochrome P450, family 2, subfamily C, polypeptide 19 /// cytochrome P450, family 2, subfamily C, polypeptide 9	6.30047		219772_s_at	small muscle protein, X-linked	6.13574		218662_s_at	non-SMC condensin I complex, subunit G	5.37384
204471_at	growth associated protein 43	6.05261		206457_s_at	deiodinase, iodothyronine, type I	6.2955		205295_at	creatine kinase, mitochondrial 2 (sarcomeric)	6.10871		218355_at	kinesin family member 4A /// kinesin family member 4B	5.35767
214120_at	ret finger protein-like 1 antisense	6.04911		214421_x_at	cytochrome P450, family 2, subfamily C, polypeptide 9	6.29241		214027_x_at	desmin /// family with sequence similarity 48, member A	6.06351		204962_s_at	centromere protein A	5.35013
207182_at	gamma-aminobutyric acid (GABA) A receptor, alpha 6	6.04811		216223_at	carboxypeptidase N, polypeptide 2	6.28439		207317_s_at	calsequestrin 2 (cardiac muscle)	6.00576		204146_at	RAD51 associated protein 1	5.34216
209469_at	glycoprotein M6A	5.99844		208471_at	haptoglobin-related protein	6.26861		203863_at	actinin, alpha 2	5.9982		202954_at	ubiquitin-conjugating enzyme E2C	5.3259
214098_at	KIAA1107	5.98836		207820_at	alcohol dehydrogenase 1A (class I), alpha polypeptide	6.26511		221051_s_at	integrin beta 1 binding protein 3	5.93893		204285_s_at	phorbol-12-myristate-13-acetate-induced protein 1	5.32158
207299_s_at	glutamate receptor, metabotropic 1	5.96677		210888_s_at	inter-alpha (globulin) inhibitor H1	6.25118		205589_at	myosin, light chain 3, alkali; ventricular, skeletal, slow	5.9287		207165_at	hyaluronan-mediated motility receptor (RHAMM)	5.31918
205737_at	potassium voltage-gated channel, KQT-like subfamily, member 2	5.95774		206535_at	solute carrier family 2 (facilitated glucose transporter), member 2	6.20315		214365_at	tropomyosin 3	5.91599		204444_at	kinesin family member 11	5.31524
209072_at	myelin basic protein	5.94424		210168_at	complement component 6	6.15966		219728_at	myotilin	5.90435		204026_s_at	ZW10 interactor	5.27077
218623_at	HMP19 protein	5.94255		205943_at	tryptophan 2,3-dioxygenase	6.14749		217515_s_at	calcium channel, voltage-dependent, L type, alpha 1S subunit	5.86289		218663_at	non-SMC condensin I complex, subunit G	5.26348
209755_at	nicotinamide nucleotide adenylyltransferase 2	5.93374		207874_s_at	complement factor H-related 4	6.11668		206117_at	tropomyosin 1 (alpha)	5.83403		206632_s_at	apolipoprotein B mRNA editing enzyme, catalytic polypeptide-like 3B	5.22408
205103_at	chromosome 1 open reading frame 61	5.93122		205871_at	plasminogen-like B2 /// plasminogen-like B1 /// plasminogen-like A1	6.1151		205960_at	pyruvate dehydrogenase kinase, isozyme 4	5.73548		210052_s_at	TPX2, microtubule-associated, homolog (Xenopus laevis)	5.21992
220889_s_at	carbonic anhydrase X	5.93023		216238_s_at	fibrinogen beta chain	6.05892		213765_at	microfibrillar associated protein 5	5.69419		202870_s_at	cell division cycle 20 homolog (S. cerevisiae)	5.1727
219368_at	nucleosome assembly protein 1-like 2	5.92651		206287_s_at	inter-alpha (globulin) inhibitor H4 (plasma Kallikrein-sensitive glycoprotein)	6.01896		205132_at	actin, alpha, cardiac muscle 1	5.67481		211796_s_at	T cell receptor beta variable 19 /// T cell receptor beta variable 7-2 /// T cell receptor beta variable 5-4 /// T cell receptor beta variable 3-1 /// T cell receptor beta constant 1	5.17109
205625_s_at	calbindin 1, 28kDa	5.9265		211138_s_at	kynurenine 3-monooxygenase (kynurenine 3-hydroxylase)	6.00496		203864_s_at	actinin, alpha 2	5.63136		202095_s_at	baculoviral IAP repeat-containing 5 (survivin)	5.16587
206290_s_at	regulator of G-protein signaling 7	5.91834		213695_at	paraoxonase 3	5.94092		210096_at	cytochrome P450, family 4, subfamily B, polypeptide 1	5.62384		213515_x_at	hemoglobin, gamma A /// hemoglobin, gamma G	5.10282
204712_at	WNT inhibitory factor 1	5.89664		205306_x_at	kynurenine 3-monooxygenase (kynurenine 3-hydroxylase)	5.93528		219963_at	dual specificity phosphatase 13	5.50287		218883_s_at	MLF1 interacting protein	5.0821
203413_at	NEL-like 2 (chicken)	5.79975		209937_at	transmembrane 4 L six family member 4	5.89348		218574_s_at	LIM and cysteine-rich domains 1	5.45261		209602_s_at	GATA binding protein 3	5.0471
209169_at	glycoprotein M6B	5.78374		210327_s_at	alanine-glyoxylate aminotransferase	5.87545		203861_s_at	actinin, alpha 2	5.44976		209891_at	SPC25, NDC80 kinetochore complex component, homolog (S. cerevisiae)	4.98345
203130_s_at	kinesin family member 5C	5.73849		214235_at	cytochrome P450, family 3, subfamily A, polypeptide 5	5.87026		213201_s_at	troponin T type 1 (skeletal, slow)	5.3663		204822_at	TTK protein kinase	4.96893
205373_at	catenin (cadherin-associated protein), alpha 2	5.73775		220491_at	hepcidin antimicrobial peptide	5.84906		201539_s_at	four and a half LIM domains 1	5.34578		205718_at	integrin, beta 7	4.96705
205551_at	synaptic vesicle glycoprotein 2B	5.73454		208367_x_at	cytochrome P450, family 3, subfamily A, polypeptide 4	5.8479		210632_s_at	sarcoglycan, alpha (50kDa dystrophin-associated glycoprotein)	5.32321		214079_at	dehydrogenase/reductase (SDR family) member 2	4.95954
205638_at	brain-specific angiogenesis inhibitor 3	5.73325		210143_at	annexin A10	5.83901		206895_at	protein phosphatase 1, regulatory (inhibitor) subunit 3A (glycogen and sarcoplasmic reticulum binding subunit, skeletal muscle)	5.31589		204825_at	maternal embryonic leucine zipper kinase	4.95275
213411_at	ADAM metallopeptidase domain 22	5.71238		206910_x_at	complement factor H-related 2	5.83655		203980_at	fatty acid binding protein 4, adipocyte	5.30398		203418_at	cyclin A2	4.89679
204260_at	chromogranin B (secretogranin 1)	5.70975		206094_x_at	UDP glucuronosyltransferase 1 family, polypeptide A6	5.82222		204483_at	enolase 3 (beta, muscle)	5.27598		204475_at	matrix metallopeptidase 1 (interstitial collagenase)	4.88619
219685_at	transmembrane protein 35	5.69882		206840_at	afamin	5.81313		205485_at	ryanodine receptor 1 (skeletal)	5.26049		204641_at	NIMA (never in mitosis gene a)-related kinase 2	4.87342
209197_at	synaptotagmin XI	5.68323		215103_at	cytochrome P450, family 2, subfamily C, polypeptide 18	5.74753		209621_s_at	PDZ and LIM domain 3	5.24564		222039_at	hypothetical protein LOC146909	4.83299
219659_at	ATPase, aminophospholipid transporter-like, class I, type 8A, member 2	5.6661		205969_at	arylacetamide deacetylase (esterase)	5.7432		219647_at	popeye domain containing 2	5.23172		205347_s_at	thymosin-like 8	4.81259
219738_s_at	protocadherin 9	5.64873		208383_s_at	phosphoenolpyruvate carboxykinase 1 (soluble)	5.74194		207349_s_at	uncoupling protein 3 (mitochondrial, proton carrier)	5.20697		205402_x_at	protease, serine, 2 (trypsin 2)	4.79576
203798_s_at	visinin-like 1	5.64782		214069_at	acyl-CoA synthetase medium-chain family member 2A /// acyl-CoA synthetase medium-chain family member 2B	5.72549		219866_at	chloride intracellular channel 5	5.20517		220651_s_at	minichromosome maintenance complex component 10	4.79466
206984_s_at	Ras-like without CAAX 2	5.63063		206754_s_at	cytochrome P450, family 2, subfamily B, polypeptide 7 pseudogene 1	5.70256		214087_s_at	myosin binding protein C, slow type	5.1933		213007_at	Fanconi anemia, complementation group I	4.79319
206051_at	ELAV (embryonic lethal, abnormal vision, Drosophila)-like 4 (Hu antigen D)	5.6257		205650_s_at	fibrinogen alpha chain	5.6989		206996_x_at	calcium channel, voltage-dependent, beta 1 subunit	5.17843		209604_s_at	GATA binding protein 3	4.77657
214839_at	hypothetical protein LOC157627	5.61837		216661_x_at	Cytochrome P450, family 2, subfamily C, polypeptide 9	5.68329		207089_at	nebulin-related anchoring protein	5.12946		204318_s_at	G-2 and S-phase expressed 1	4.74885
209618_at	catenin (cadherin-associated protein), delta 2 (neural plakophilin-related arm-repeat protein)	5.61805		208470_s_at	haptoglobin /// haptoglobin-related protein	5.68308		209758_s_at	microfibrillar associated protein 5	5.07241		206023_at	neuromedin U	4.61644
204749_at	nucleosome assembly protein 1-like 3	5.61502		210324_at	complement component 8, gamma polypeptide	5.67851		207066_at	histidine rich calcium binding protein	4.94851		220922_s_at	sperm protein associated with the nucleus, X-linked, family member A1 /// SPANX family, member C /// SPANX family, member B2 /// SPANX family, member B1 /// SPANX family, member A2	4.61263
206780_at	glutamate decarboxylase 2 (pancreatic islets and brain, 65kDa)	5.60862		205040_at	orosomucoid 1	5.66389		210298_x_at	four and a half LIM domains 1	4.93357		219493_at	SHC SH2-domain binding protein 1	4.60147
204869_at	proprotein convertase subtilisin/kexin type 2	5.59154		207041_at	mannan-binding lectin serine peptidase 2	5.66357		216737_at	CDNA: FLJ20872 fis, clone ADKA02604	4.92327		202589_at	thymidylate synthetase	4.58731
209914_s_at	neurexin 1	5.56986		206256_at	carboxypeptidase N, polypeptide 1	5.66291		216887_s_at	LIM domain binding 3	4.85543		205394_at	CHK1 checkpoint homolog (S. pombe)	4.57931
210657_s_at	septin 4	5.53078		210452_x_at	cytochrome P450, family 4, subfamily F, polypeptide 2	5.62783		203862_s_at	actinin, alpha 2	4.80788		209709_s_at	hyaluronan-mediated motility receptor (RHAMM)	4.57175
206773_at	lymphocyte antigen 6 complex, locus H	5.51626		210326_at	alanine-glyoxylate aminotransferase	5.59695		207876_s_at	filamin C, gamma (actin binding protein 280)	4.79092		204437_s_at	folate receptor 1 (adult)	4.55291
218899_s_at	brain and acute leukemia, cytoplasmic	5.51097		207126_x_at	UDP glucuronosyltransferase 1 family, polypeptide A4	5.59416		210967_x_at	calcium channel, voltage-dependent, beta 1 subunit	4.77758		214603_at	melanoma antigen family A, 2 /// melanoma antigen family A, 2B	4.52323
213676_at	transmembrane protein 151B	5.51065		206697_s_at	haptoglobin	5.59229		219645_at	calsequestrin 1 (fast-twitch, skeletal muscle)	4.76801		206630_at	tyrosinase (oculocutaneous albinism IA)	4.51456
222005_s_at	guanine nucleotide binding protein (G protein), gamma 3	5.50684		210798_x_at	mannan-binding lectin serine peptidase 2	5.58704		214505_s_at	four and a half LIM domains 1	4.74518		205393_s_at	CHK1 checkpoint homolog (S. pombe)	4.48458
214735_at	phosphoinositide-binding protein PIP3-E	5.50059		204988_at	fibrinogen beta chain	5.50416		206891_at	actinin, alpha 3	4.7348		206426_at	melan-A	4.37725
204081_at	neurogranin (protein kinase C substrate, RC3)	5.48836		206515_at	cytochrome P450, family 4, subfamily F, polypeptide 3	5.46524		206844_at	fructose-1,6-bisphosphatase 2	4.70573		220051_at	protease, serine, 21 (testisin)	4.36236
207103_at	potassium voltage-gated channel, Shal-related subfamily, member 2	5.47529		204999_s_at	activating transcription factor 5	5.45942		205610_at	myomesin 1, 185kDa	4.64346		206785_s_at	killer cell lectin-like receptor subfamily C, member 1 /// killer cell lectin-like receptor subfamily C, member 2	4.33156
213197_at	astrotactin 1	5.46271		204532_x_at	UDP glucuronosyltransferase 1 family, polypeptide A4	5.45792		207558_s_at	paired-like homeodomain 2	4.63648		219306_at	kinesin family member 15	4.33067
213938_at	ELKS/RAB6-interacting/CAST family member 2	5.45266		210587_at	inhibin, beta E	5.42025		213371_at	LIM domain binding 3	4.58764		201839_s_at	tumor-associated calcium signal transducer 1	4.30886
209793_at	glutamate receptor, ionotropic, AMPA 1	5.43745		205305_at	fibrinogen-like 1	5.40987		220244_at	loss of heterozygosity, 3, chromosomal region 2, gene A	4.54339		204637_at	glycoprotein hormones, alpha polypeptide	4.29445
213486_at	hypothetical protein DKFZp761N09121	5.42888		220148_at	aldehyde dehydrogenase 8 family, member A1	5.39294		205736_at	phosphoglycerate mutase 2 (muscle)	4.48023		203554_x_at	pituitary tumor-transforming 1	4.29189
212624_s_at	chimerin (chimaerin) 1	5.42558		210366_at	solute carrier organic anion transporter family, member 1B1	5.33177		202566_s_at	supervillin	4.45222		220295_x_at	DEP domain containing 1 /// DEP domain containing 1 pseudogene	4.27972
214217_at	Glutamate receptor, metabotropic 5	5.41843		206952_at	glucose-6-phosphatase, catalytic subunit	5.32736		216178_x_at	integrin, beta 1 (fibronectin receptor, beta polypeptide, antigen CD29 includes MDF2, MSK12)	4.44961		219795_at	solute carrier family 6 (amino acid transporter), member 14	4.27102
212664_at	tubulin, beta 4	5.40876		207810_at	coagulation factor XIII, B polypeptide	5.29289		214468_at	myosin, heavy chain 6, cardiac muscle, alpha (cardiomyopathy, hypertrophic 1)	4.37066		214710_s_at	cyclin B1	4.24942
204995_at	cyclin-dependent kinase 5, regulatory subunit 1 (p35)	5.38267		214282_at	Primary hepatoblastoma cDNA, clone:HMFN1050, full insert sequence	5.21236		213717_at	LIM domain binding 3	4.28136		212022_s_at	antigen identified by monoclonal antibody Ki-67	4.24509
206935_at	protocadherin 8	5.382		207409_at	leukocyte cell-derived chemotaxin 2	5.19982		208204_s_at	caveolin 3	4.23968		202580_x_at	forkhead box M1	4.24091
214945_at	hypothetical protein LOC202134 /// NY-REN-7 antigen /// hypothetical protein LOC653316	5.38129		205695_at	serine dehydratase	5.18039		205826_at	myomesin (M-protein) 2, 165kDa	4.23901		203968_s_at	cell division cycle 6 homolog (S. cerevisiae)	4.21476
209726_at	carbonic anhydrase XI	5.37916		206643_at	histidine ammonia-lyase	5.17269		207175_at	adiponectin, C1Q and collagen domain containing	4.23204		209220_at	glypican 3	4.21357
220551_at	solute carrier family 17 (sodium-dependent inorganic phosphate cotransporter), member 6	5.36265		211430_s_at	immunoglobulin heavy locus /// immunoglobulin heavy constant gamma 1 (G1m marker) /// immunoglobulin heavy constant gamma 2 (G2m marker) /// immunoglobulin heavy constant gamma 3 (G3m marker) /// immunoglobulin heavy constant mu /// immunoglobulin heavy variable 4-31	5.16362		219949_at	leucine rich repeat containing 2	4.21729		219651_at	developmental pluripotency associated 4	4.2057
204730_at	regulating synaptic membrane exocytosis 3	5.35154		207245_at	UDP glucuronosyltransferase 2 family, polypeptide B17	5.15959		206612_at	calcium channel, voltage-dependent, gamma subunit 1	4.174		203358_s_at	enhancer of zeste homolog 2 (Drosophila)	4.17936
205970_at	metallothionein 3	5.35007		208607_s_at	serum amyloid A1 /// serum amyloid A2	5.15957		214285_at	fatty acid binding protein 3, muscle and heart (mammary-derived growth inhibitor)	4.16724		206432_at	hyaluronan synthase 2	4.15706
214230_at	cell division cycle 42 (GTP binding protein, 25kDa)	5.34361		205866_at	ficolin (collagen/fibrinogen domain containing) 3 (Hakata antigen)	5.1493		205713_s_at	cartilage oligomeric matrix protein	4.16183		220668_s_at	DNA (cytosine-5-)-methyltransferase 3 beta	4.13381
213496_at	plasticity related gene 1	5.33503		206651_s_at	carboxypeptidase B2 (plasma)	5.14616		210305_at	phosphodiesterase 4D interacting protein (myomegalin)	4.15765		204033_at	thyroid hormone receptor interactor 13	4.12644
213609_s_at	seizure related 6 homolog (mouse)-like	5.33054		208126_s_at	cytochrome P450, family 2, subfamily C, polypeptide 18	5.09504		217628_at	chloride intracellular channel 5	4.15322		206364_at	kinesin family member 14	4.10974
209504_s_at	pleckstrin homology domain containing, family B (evectins) member 1	5.33011		206894_at	apolipoprotein A-IV	5.09479		207453_s_at	DnaJ (Hsp40) homolog, subfamily B, member 5	4.08525		204126_s_at	CDC45 cell division cycle 45-like (S. cerevisiae)	4.107
216452_at	transient receptor potential cation channel, subfamily M, member 3	5.30547		204998_s_at	activating transcription factor 5	5.08262		210299_s_at	four and a half LIM domains 1	4.00185		205046_at	centromere protein E, 312kDa	4.10635
209982_s_at	neurexin 2	5.30212		206606_at	lipase, hepatic	5.06369		214846_s_at	alpha-kinase 3	3.98347		207325_x_at	melanoma antigen family A, 1 (directs expression of antigen MZ2-E)	4.09482
205325_at	phytanoyl-CoA 2-hydroxylase interacting protein	5.29024		207392_x_at	UDP glucuronosyltransferase 2 family, polypeptide B15 /// UDP glucuronosyltransferase 2 family, polypeptide B17 /// similar to UDP-glucuronosyltransferase 2B15 precursor (UDPGT) (UDPGTh-3) (HLUG4)	5.05951		210147_at	ADP-ribosyltransferase 3	3.97788		220784_s_at	urotensin 2	4.02023
213268_at	calmodulin binding transcription activator 1	5.28854		206514_s_at	cytochrome P450, family 4, subfamily F, polypeptide 3 /// cytochrome P450, family 4, subfamily F, polypeptide 2	5.05705		205382_s_at	complement factor D (adipsin)	3.93449		204170_s_at	CDC28 protein kinase regulatory subunit 2	4.00613
219896_at	dopamine receptor D1 interacting protein	5.28598		210558_at	aldo-keto reductase family 1, member C4 (chlordecone reductase; 3-alpha hydroxysteroid dehydrogenase, type I; dihydrodiol dehydrogenase 4)	5.03693		203888_at	thrombomodulin	3.92758		205694_at	tyrosinase-related protein 1	3.99702
203129_s_at	kinesin family member 5C	5.28435		216687_x_at	UDP glucuronosyltransferase 2 family, polypeptide B15	5.01137		218818_at	four and a half LIM domains 3	3.90987		209603_at	GATA binding protein 3	3.98024
214376_at	Clone 24626 mRNA sequence	5.27028		205568_at	aquaporin 9	5.00997		211570_s_at	receptor-associated protein of the synapse	3.87369		219412_at	RAB38, member RAS oncogene family	3.96719
204337_at	regulator of G-protein signaling 4	5.26877		205820_s_at	apolipoprotein C-III	5.00773		219827_at	uncoupling protein 3 (mitochondrial, proton carrier)	3.85283		214642_x_at	melanoma antigen family A, 5	3.95416
206552_s_at	tachykinin, precursor 1 (substance K, substance P, neurokinin 1, neurokinin 2, neuromedin L, neurokinin alpha, neuropeptide K, neuropeptide gamma)	5.26727		211652_s_at	lipopolysaccharide binding protein	4.97367		202565_s_at	supervillin	3.83374		219978_s_at	nucleolar and spindle associated protein 1	3.91656
213438_at	neurofascin homolog (chicken)	5.2346		207498_s_at	cytochrome P450, family 2, subfamily D, polypeptide 6	4.96644		204187_at	guanosine monophosphate reductase	3.83061		211254_x_at	Rh-associated glycoprotein	3.90272
206408_at	leucine rich repeat transmembrane neuronal 2	5.19327		206010_at	hyaluronan binding protein 2	4.8959		206375_s_at	heat shock 27kDa protein 3	3.82706		218726_at	Holliday junction recognition protein	3.89435
205352_at	serpin peptidase inhibitor, clade I (neuroserpin), member 1	5.17455		214465_at	orosomucoid 1 /// orosomucoid 2	4.8724		205944_s_at	clathrin, heavy chain-like 1	3.80902		212023_s_at	antigen identified by monoclonal antibody Ki-67	3.88174
215116_s_at	dynamin 1	5.16112		209616_s_at	carboxylesterase 1 (monocyte/macrophage serine esterase 1)	4.83256		206981_at	sodium channel, voltage-gated, type IV, alpha subunit	3.79958		220184_at	Nanog homeobox	3.87193
207789_s_at	dipeptidyl-peptidase 6	5.15655		204272_at	lectin, galactoside-binding, soluble, 4 (galectin 4)	4.82257		205572_at	angiopoietin 2	3.77832		221558_s_at	lymphoid enhancer-binding factor 1	3.86239
210198_s_at	proteolipid protein 1 (Pelizaeus-Merzbacher disease, spastic paraplegia 2, uncomplicated)	5.15179		206024_at	4-hydroxyphenylpyruvate dioxygenase	4.80744		221211_s_at	chromosome 21 open reading frame 7	3.73769		210567_s_at	S-phase kinase-associated protein 2 (p45)	3.84738
206434_at	sparc/osteonectin, cwcv and kazal-like domains proteoglycan (testican) 3	5.12128		217014_s_at	alpha-2-glycoprotein 1, zinc-binding /// similar to alpha-2-glycoprotein 1, zinc	4.79005		214767_s_at	heat shock protein, alpha-crystallin-related, B6	3.72491		213008_at	Fanconi anemia, complementation group I	3.83794
205747_at	cerebellin 1 precursor	5.11043		206797_at	N-acetyltransferase 2 (arylamine N-acetyltransferase)	4.77495		204979_s_at	SH3 domain binding glutamic acid-rich protein	3.70084		209803_s_at	pleckstrin homology-like domain, family A, member 2	3.83556
209168_at	glycoprotein M6B	5.09547		219902_at	betaine-homocysteine methyltransferase 2	4.76362		207382_at	tumor protein p63	3.69795		214240_at	galanin prepropeptide	3.82633
213921_at	somatostatin	5.08534		206753_at	retinol dehydrogenase 16 (all-trans)	4.75509		206254_at	epidermal growth factor (beta-urogastrone)	3.6916		210387_at	histone cluster 1, H2bg	3.82629
204591_at	cell adhesion molecule with homology to L1CAM (close homolog of L1)	5.07237		209309_at	alpha-2-glycoprotein 1, zinc-binding	4.74397		209695_at	protein tyrosine phosphatase type IVA, member 3	3.664		218308_at	transforming, acidic coiled-coil containing protein 3	3.81853
209617_s_at	catenin (cadherin-associated protein), delta 2 (neural plakophilin-related arm-repeat protein)	5.06059		217022_s_at	immunoglobulin heavy locus /// immunoglobulin heavy constant alpha 1 /// immunoglobulin heavy constant alpha 2 (A2m marker) /// hypothetical LOC100126583	4.74147		206277_at	purinergic receptor P2Y, G-protein coupled, 2	3.63435		212913_at	mutS homolog 5 (E. coli) /// chromosome 6 open reading frame 26	3.81245
204229_at	solute carrier family 17 (sodium-dependent inorganic phosphate cotransporter), member 7	5.06048		202357_s_at	complement factor B	4.73638		201554_x_at	glycogenin 1	3.62381		208079_s_at	aurora kinase A	3.8065
218675_at	solute carrier family 22 (organic cation transporter), member 17	5.05197		1494_f_at	cytochrome P450, family 2, subfamily A, polypeptide 6	4.71786		203887_s_at	thrombomodulin	3.62028		219955_at	LINE-1 type transposase domain containing 1	3.80553
213960_at	CDNA FLJ37610 fis, clone BRCOC2011398	5.0385		209774_x_at	chemokine (C-X-C motif) ligand 2	4.70565		220164_s_at	F-box protein 40	3.60534		203362_s_at	MAD2 mitotic arrest deficient-like 1 (yeast)	3.77212
206045_s_at	nucleolar protein 4	5.03847		204846_at	ceruloplasmin (ferroxidase)	4.69924		205389_s_at	ankyrin 1, erythrocytic	3.56097		204315_s_at	G-2 and S-phase expressed 1	3.75835
207014_at	gamma-aminobutyric acid (GABA) A receptor, alpha 2	5.02495		206680_at	CD5 molecule-like	4.69089		207327_at	eyes absent homolog 4 (Drosophila)	3.54955		204653_at	transcription factor AP-2 alpha (activating enhancer binding protein 2 alpha)	3.74592
214607_at	p21 (CDKN1A)-activated kinase 3	5.00536		210215_at	transferrin receptor 2	4.67777		219829_at	integrin beta 1 binding protein (melusin) 2	3.54326		204092_s_at	aurora kinase A	3.74185
221792_at	RAB6B, member RAS oncogene family	4.99373		205813_s_at	methionine adenosyltransferase I, alpha	4.67741		206574_s_at	protein tyrosine phosphatase type IVA, member 3	3.52726		217148_x_at	immunoglobulin lambda variable 2-14	3.73632
214933_at	calcium channel, voltage-dependent, P/Q type, alpha 1A subunit	4.97626		37512_at	hydroxysteroid (17-beta) dehydrogenase 6 homolog (mouse)	4.66292		214121_x_at	PDZ and LIM domain 7 (enigma)	3.52025		205476_at	chemokine (C-C motif) ligand 20	3.73323
213849_s_at	protein phosphatase 2 (formerly 2A), regulatory subunit B, beta isoform	4.97303		220496_at	C-type lectin domain family 1, member B	4.62759		201236_s_at	BTG family, member 2	3.47481		219555_s_at	centromere protein N	3.73102
206731_at	connector enhancer of kinase suppressor of Ras 2	4.94171		205700_at	hydroxysteroid (17-beta) dehydrogenase 6 homolog (mouse)	4.57361		206227_at	cartilage intermediate layer protein, nucleotide pyrophosphohydrolase	3.44077		209278_s_at	tissue factor pathway inhibitor 2	3.72787
204378_at	breast carcinoma amplified sequence 1	4.92509		207407_x_at	cytochrome P450, family 4, subfamily A, polypeptide 11 /// cytochrome P450, family 4, subfamily A, polypeptide 22	4.55121		204083_s_at	tropomyosin 2 (beta)	3.4356		210410_s_at	mutS homolog 5 (E. coli)	3.70455
205230_at	rabphilin 3A homolog (mouse)	4.91495		205755_at	inter-alpha (globulin) inhibitor H3	4.53982		205356_at	ubiquitin specific peptidase 13 (isopeptidase T-3)	3.41887		211080_s_at	NIMA (never in mitosis gene a)-related kinase 2	3.70191
213558_at	piccolo (presynaptic cytomatrix protein)	4.90016		208451_s_at	complement component 4A (Rodgers blood group) /// complement component 4B (Childo blood group)	4.52601		206633_at	cholinergic receptor, nicotinic, alpha 1 (muscle)	3.38929		206316_s_at	kinetochore associated 1	3.69949
209871_s_at	amyloid beta (A4) precursor protein-binding, family A, member 2 (X11-like)	4.89881		211295_x_at	cytochrome P450, family 2, subfamily A, polypeptide 6	4.51052		201161_s_at	cold shock domain protein A	3.38513		221521_s_at	GINS complex subunit 2 (Psf2 homolog)	3.69668
205143_at	neurocan	4.89639		220532_s_at	transmembrane protein 176B	4.50218		209632_at	protein phosphatase 2 (formerly 2A), regulatory subunit B'', alpha	3.32963		218039_at	nucleolar and spindle associated protein 1	3.68699
204743_at	transgelin 3	4.89248		219543_at	phenazine biosynthesis-like protein domain containing	4.45604		36711_at	v-maf musculoaponeurotic fibrosarcoma oncogene homolog F (avian)	3.32719		209560_s_at	delta-like 1 homolog (Drosophila)	3.67672
213482_at	dedicator of cytokinesis 3	4.87737		214461_at	lipopolysaccharide binding protein	4.44385		204682_at	latent transforming growth factor beta binding protein 2	3.32277		206146_s_at	Rh-associated glycoprotein	3.67385
219671_at	hippocalcin like 4	4.87534		206340_at	nuclear receptor subfamily 1, group H, member 4	4.42819						212444_at	CDNA clone IMAGE:6025865	3.6661
205117_at	fibroblast growth factor 1 (acidic)	4.85955		205041_s_at	orosomucoid 1 /// orosomucoid 2	4.42651						216228_s_at	WD repeat and HMG-box DNA binding protein 1	3.65667
203151_at	microtubule-associated protein 1A	4.85173		210397_at	defensin, beta 1	4.42205						204887_s_at	polo-like kinase 4 (Drosophila)	3.59945
209686_at	S100 calcium binding protein B	4.84968		214428_x_at	complement component 4A (Rodgers blood group) /// complement component 4B (Childo blood group)	4.3884						210915_x_at	T cell receptor beta variable 19 /// T cell receptor beta constant 1	3.59024
209167_at	glycoprotein M6B	4.84612		214415_at	plasminogen-like B2 /// plasminogen-like B1	4.37418						204351_at	S100 calcium binding protein P	3.58259
213825_at	oligodendrocyte lineage transcription factor 2	4.84216		205774_at	coagulation factor XII (Hageman factor)	4.37288						206463_s_at	dehydrogenase/reductase (SDR family) member 2	3.56547
221796_at	neurotrophic tyrosine kinase, receptor, type 2	4.83146		40665_at	flavin containing monooxygenase 3	4.31067						219502_at	nei endonuclease VIII-like 3 (E. coli)	3.5568
222020_s_at	neurotrimin	4.82852		209696_at	fructose-1,6-bisphosphatase 1	4.30462						203967_at	cell division cycle 6 homolog (S. cerevisiae)	3.54856
206349_at	leucine-rich, glioma inactivated 1	4.82176		205500_at	complement component 5	4.30152						220147_s_at	family with sequence similarity 60, member A	3.53409
220231_at	chromosome 7 open reading frame 16	4.79696		207883_s_at	transferrin receptor 2	4.29107						220085_at	helicase, lymphoid-specific	3.53377
209465_x_at	pleiotrophin (heparin binding growth factor 8, neurite growth-promoting factor 1)	4.79001		206610_s_at	coagulation factor XI (plasma thromboplastin antecedent)	4.25736						209464_at	aurora kinase B	3.52737
204720_s_at	DnaJ (Hsp40) homolog, subfamily C, member 6	4.78922		218182_s_at	claudin 1	4.25648						219588_s_at	non-SMC condensin II complex, subunit G2	3.52603
205278_at	glutamate decarboxylase 1 (brain, 67kDa)	4.78877		220801_s_at	hydroxyacid oxidase 2 (long chain)	4.24296						210116_at	SH2 domain protein 1A, Duncan's disease (lymphoproliferative syndrome)	3.52281
209170_s_at	glycoprotein M6B	4.78273		218345_at	transmembrane protein 176A	4.23505						209795_at	CD69 molecule	3.52035
213845_at	glutamate receptor, ionotropic, kainate 2	4.76947		221188_s_at	cell death-inducing DFFA-like effector b	4.22177						202998_s_at	lysyl oxidase-like 2	3.51888
205591_at	olfactomedin 1	4.74484		202831_at	glutathione peroxidase 2 (gastrointestinal)	4.21827						203184_at	fibrillin 2 (congenital contractural arachnodactyly)	3.49085
204586_at	bassoon (presynaptic cytomatrix protein)	4.73762		205083_at	aldehyde oxidase 1	4.21432						220445_s_at	CSAG family, member 3A /// CSAG family, member 3B	3.47632
214650_x_at	myelin oligodendrocyte glycoprotein	4.69716		205141_at	angiogenin, ribonuclease, RNase A family, 5	4.19539						221200_at	---	3.45885
209915_s_at	neurexin 1	4.68839		208596_s_at	UDP glucuronosyltransferase 1 family, polypeptide A10 /// UDP glucuronosyltransferase 1 family, polypeptide A8 /// UDP glucuronosyltransferase 1 family, polypeptide A7 /// UDP glucuronosyltransferase 1 family, polypeptide A6 /// UDP glucuronosyltransferase 1 family, polypeptide A5 /// UDP glucuronosyltransferase 1 family, polypeptide A9 /// UDP glucuronosyltransferase 1 family, polypeptide A4 ///…	4.16607						203022_at	ribonuclease H2, subunit A	3.45218
213744_at	attractin-like 1	4.67697		206325_at	serpin peptidase inhibitor, clade A (alpha-1 antiproteinase, antitrypsin), member 6	4.16178						205024_s_at	RAD51 homolog (RecA homolog, E. coli) (S. cerevisiae)	3.43937
212339_at	erythrocyte membrane protein band 4.1-like 1	4.66807		214320_x_at	cytochrome P450, family 2, subfamily A, polypeptide 6	4.13948						221436_s_at	cell division cycle associated 3	3.4383
217452_s_at	UDP-Gal:betaGlcNAc beta 1,3-galactosyltransferase, polypeptide 2	4.65995		215388_s_at	complement factor H /// complement factor H-related 1	4.13433						206545_at	CD28 molecule	3.43382
202524_s_at	sparc/osteonectin, cwcv and kazal-like domains proteoglycan (testican) 2	4.6566		213631_x_at	CDNA FLJ40920 fis, clone UTERU2005905	4.12474						205199_at	carbonic anhydrase IX	3.41631
204424_s_at	LIM domain only 3 (rhombotin-like 2)	4.64908		212531_at	lipocalin 2	4.11693						206609_at	melanoma antigen family C, 1	3.40857
205637_s_at	SH3-domain GRB2-like 3	4.64841		220507_s_at	ureidopropionase, beta	4.11001						210519_s_at	NAD(P)H dehydrogenase, quinone 1	3.40448
204339_s_at	regulator of G-protein signaling 4	4.63917		215712_s_at	insulin-like growth factor binding protein, acid labile subunit	4.07371						201774_s_at	non-SMC condensin I complex, subunit D2	3.39831
219750_at	transmembrane protein 144	4.62071		219873_at	collectin sub-family member 11	4.07283						220060_s_at	chromosome 12 open reading frame 48	3.39785
219415_at	tweety homolog 1 (Drosophila)	4.61583		207584_at	lipoprotein, Lp(a)	4.06541						218009_s_at	protein regulator of cytokinesis 1	3.38736
219425_at	sulfotransferase family 4A, member 1	4.58789		202888_s_at	alanyl (membrane) aminopeptidase (aminopeptidase N, aminopeptidase M, microsomal aminopeptidase, CD13, p150)	4.06441						209172_s_at	centromere protein F, 350/400ka (mitosin)	3.38079
206018_at	forkhead box G1	4.5827		205082_s_at	aldehyde oxidase 1	4.04627						220205_at	transmembrane phosphatase with tensin homology	3.37329
214874_at	plakophilin 4	4.57311		205075_at	serpin peptidase inhibitor, clade F (alpha-2 antiplasmin, pigment epithelium derived factor), member 2	4.03598						211470_s_at	sulfotransferase family, cytosolic, 1C, member 2	3.37203
209859_at	tripartite motif-containing 9	4.56225		204561_x_at	apolipoprotein C-II	4.0353						206110_at	histone cluster 1, H3h	3.37003
219564_at	potassium inwardly-rectifying channel, subfamily J, member 16	4.56212		214478_at	secreted phosphoprotein 2, 24kDa	4.03415						209173_at	anterior gradient homolog 2 (Xenopus laevis)	3.3698
203961_at	nebulette	4.55813		220554_at	solute carrier family 22 (organic anion transporter), member 7	4.02929						204886_at	polo-like kinase 4 (Drosophila)	3.3643
215241_at	transmembrane protein 16C	4.54895		206913_at	bile acid Coenzyme A: amino acid N-acyltransferase (glycine N-choloyltransferase)	4.02561						205339_at	SCL/TAL1 interrupting locus	3.354
203724_s_at	RUN and FYVE domain containing 3	4.54078		205517_at	GATA binding protein 4	4.01604						210145_at	phospholipase A2, group IVA (cytosolic, calcium-dependent)	3.35
205368_at	family with sequence similarity 131, member B	4.50165		215176_x_at	Netrin 2-like (chicken)	4.00176						204602_at	dickkopf homolog 1 (Xenopus laevis)	3.34989
205889_s_at	janus kinase and microtubule interacting protein 2	4.50126		209994_s_at	ATP-binding cassette, sub-family B (MDR/TAP), member 1 /// ATP-binding cassette, sub-family B (MDR/TAP), member 4	3.96757						204603_at	exonuclease 1	3.34589
209841_s_at	leucine rich repeat neuronal 3	4.48774		206354_at	solute carrier organic anion transporter family, member 1B3	3.95912						202094_at	baculoviral IAP repeat-containing 5 (survivin)	3.344
203849_s_at	kinesin family member 1A	4.47806		208209_s_at	complement component 4 binding protein, beta	3.95722						206067_s_at	Wilms tumor 1	3.34159
210770_s_at	calcium channel, voltage-dependent, P/Q type, alpha 1A subunit	4.4748		204971_at	cystatin A (stefin A)	3.9382						208511_at	pituitary tumor-transforming 3	3.34049
205818_at	deleted in bladder cancer 1	4.46109		207995_s_at	C-type lectin domain family 4, member M	3.91665						209277_at	tissue factor pathway inhibitor 2	3.33792
210232_at	cell division cycle 42 (GTP binding protein, 25kDa)	4.45623		203052_at	complement component 2	3.91051						206218_at	melanoma antigen family B, 2	3.33349
213683_at	acyl-CoA synthetase long-chain family member 6	4.45325		205307_s_at	kynurenine 3-monooxygenase (kynurenine 3-hydroxylase)	3.90967
212358_at	CAP-GLY domain containing linker protein 3	4.45134		207819_s_at	ATP-binding cassette, sub-family B (MDR/TAP), member 4	3.90873
213714_at	calcium channel, voltage-dependent, beta 2 subunit	4.4078		203854_at	complement factor I	3.89901
210674_s_at	protocadherin alpha 9 /// protocadherin alpha subfamily C, 2 /// protocadherin alpha subfamily C, 1 /// protocadherin alpha 13 /// protocadherin alpha 12 /// protocadherin alpha 11 /// protocadherin alpha 10 /// protocadherin alpha 8 /// protocadherin alpha 7 /// protocadherin alpha 6 /// protocadherin alpha 5 /// protocadherin alpha 4 /// protocadherin alpha 3 /// protocadherin alpha 2 /// proto…	4.40509		214456_x_at	serum amyloid A1	3.89167
204311_at	ATPase, Na+/K+ transporting, beta 2 polypeptide	4.40492		220786_s_at	solute carrier family 38, member 4	3.87859
219236_at	progestin and adipoQ receptor family member VI	4.39924		206153_at	cytochrome P450, family 4, subfamily F, polypeptide 11	3.87219
210121_at	UDP-Gal:betaGlcNAc beta 1,3-galactosyltransferase, polypeptide 2	4.39119		219450_at	chromosome 4 open reading frame 19	3.86984
205635_at	kalirin, RhoGEF kinase	4.39023		211843_x_at	cytochrome P450, family 3, subfamily A, polypeptide 7	3.86957
204733_at	kallikrein-related peptidase 6	4.3868		215726_s_at	cytochrome b5 type A (microsomal)	3.86895
209462_at	amyloid beta (A4) precursor-like protein 1	4.38636		209496_at	retinoic acid receptor responder (tazarotene induced) 2	3.866
211737_x_at	pleiotrophin (heparin binding growth factor 8, neurite growth-promoting factor 1)	4.37759		202376_at	serpin peptidase inhibitor, clade A (alpha-1 antiproteinase, antitrypsin), member 3	3.81419
206381_at	sodium channel, voltage-gated, type II, alpha subunit	4.37333		217521_at	Transcribed locus	3.81008
207135_at	5-hydroxytryptamine (serotonin) receptor 2A	4.36691		214669_x_at	immunoglobulin kappa locus	3.75974
37566_at	KIAA1045	4.35534		209614_at	alcohol dehydrogenase 1C (class I), gamma polypeptide	3.74927
215303_at	Clones 24632 and 24634 mRNA sequence	4.34903		213874_at	serpin peptidase inhibitor, clade A (alpha-1 antiproteinase, antitrypsin), member 4	3.7418
210292_s_at	protocadherin 11 X-linked /// protocadherin 11 Y-linked	4.33944		205554_s_at	deoxyribonuclease I-like 3	3.7107
204762_s_at	guanine nucleotide binding protein (G protein), alpha activating activity polypeptide O	4.3281		205768_s_at	solute carrier family 27 (fatty acid transporter), member 2	3.70646
210227_at	discs, large (Drosophila) homolog-associated protein 2	4.31861		204934_s_at	hepsin (transmembrane protease, serine 1)	3.69284
210193_at	myelin-associated oligodendrocyte basic protein	4.29623		203913_s_at	hydroxyprostaglandin dehydrogenase 15-(NAD)	3.66211
205280_at	glycine receptor, beta	4.28631		209396_s_at	chitinase 3-like 1 (cartilage glycoprotein-39)	3.65774
206373_at	Zic family member 1 (odd-paired homolog, Drosophila)	4.28553		209366_x_at	cytochrome b5 type A (microsomal)	3.64954
203146_s_at	gamma-aminobutyric acid (GABA) B receptor, 1	4.28341		217647_at	CDNA FLJ40920 fis, clone UTERU2005905	3.63668
220460_at	solute carrier organic anion transporter family, member 1C1	4.28245		206738_at	apolipoprotein C-IV	3.60346
205651_x_at	Rap guanine nucleotide exchange factor (GEF) 4	4.27886		205769_at	solute carrier family 27 (fatty acid transporter), member 2	3.587
211836_s_at	myelin oligodendrocyte glycoprotein	4.2661		210001_s_at	suppressor of cytokine signaling 1	3.58652
219310_at	chromosome 20 open reading frame 39	4.26207		207843_x_at	cytochrome b5 type A (microsomal)	3.58197
209466_x_at	pleiotrophin (heparin binding growth factor 8, neurite growth-promoting factor 1)	4.26127		210481_s_at	C-type lectin domain family 4, member M	3.57657
217077_s_at	gamma-aminobutyric acid (GABA) B receptor, 2	4.25994		215559_at	ATP-binding cassette, sub-family C (CFTR/MRP), member 6	3.57302
214811_at	RIMS binding protein 2	4.25957		219612_s_at	fibrinogen gamma chain	3.56189
206882_at	solute carrier family 1 (high affinity aspartate/glutamate transporter), member 6	4.25106		205754_at	coagulation factor II (thrombin)	3.55559
220331_at	cytochrome P450, family 46, subfamily A, polypeptide 1	4.24246		204416_x_at	apolipoprotein C-I	3.55547
204546_at	KIAA0513	4.23417		206496_at	flavin containing monooxygenase 3	3.55014
205150_s_at	KIAA0644 gene product	4.23332		213632_at	dihydroorotate dehydrogenase	3.54466
204592_at	discs, large homolog 4 (Drosophila)	4.23284		212657_s_at	interleukin 1 receptor antagonist	3.53426
214043_at	protein tyrosine phosphatase, receptor type, D	4.22994		220084_at	chromosome 14 open reading frame 105	3.53146
213948_x_at	cell adhesion molecule 3	4.21598		219140_s_at	retinol binding protein 4, plasma	3.53144
204105_s_at	neuronal cell adhesion molecule	4.20912		209395_at	chitinase 3-like 1 (cartilage glycoprotein-39)	3.5236
214044_at	ryanodine receptor 2 (cardiac)	4.2016		207257_at	erythropoietin	3.51082
213636_at	KIAA1045	4.2006		217127_at	cystathionase (cystathionine gamma-lyase)	3.50904
206403_at	zinc finger protein 536	4.19326		206336_at	chemokine (C-X-C motif) ligand 6 (granulocyte chemotactic protein 2)	3.50612
203159_at	glutaminase	4.1924		220528_at	vanin 3	3.4903
209840_s_at	leucine rich repeat neuronal 3	4.19212		206259_at	protein C (inactivator of coagulation factors Va and VIIIa)	3.48034
207768_at	---	4.19136		207718_x_at	cytochrome P450, family 2, subfamily A, polypeptide 6 /// cytochrome P450, family 2, subfamily A, polypeptide 7 /// cytochrome P450, family 2, subfamily A, polypeptide 7 pseudogene 1 /// cytochrome P450, family 2, subfamily A, polypeptide 13	3.47453
204465_s_at	internexin neuronal intermediate filament protein, alpha	4.19125		210328_at	glycine N-methyltransferase	3.45807
201387_s_at	ubiquitin carboxyl-terminal esterase L1 (ubiquitin thiolesterase)	4.18741		222354_at	Transcribed locus	3.44147
205549_at	Purkinje cell protein 4	4.1763		214681_at	glycerol kinase	3.41773
205399_at	doublecortin-like kinase 1	4.1734		207244_x_at	cytochrome P450, family 2, subfamily A, polypeptide 6	3.41493
203354_s_at	pleckstrin and Sec7 domain containing 3	4.1613		205404_at	hydroxysteroid (11-beta) dehydrogenase 1	3.41025
215311_at	CDNA FLJ37610 fis, clone BRCOC2011398	4.14315		211028_s_at	ketohexokinase (fructokinase)	3.40833
208457_at	gamma-aminobutyric acid (GABA) A receptor, delta	4.14148		202064_s_at	sel-1 suppressor of lin-12-like (C. elegans)	3.40699
216039_at	postmeiotic segregation increased 2-like 1 /// postmeiotic segregation increased 2-like 2 /// postmeiotic segregation increased 2-like 5 /// PMS2 postmeiotic segregation increased 2 (S. cerevisiae) /// similar to PMS1 protein homolog 2 (DNA mismatch repair protein PMS2) /// PMS2 postmeiotic segregation increased 2 (S. cerevisiae)-like /// similar to postmeiotic segregation increased 2-like 2	4.14094		206957_at	alanine-glyoxylate aminotransferase	3.38467
214998_at	AP2 associated kinase 1	4.13151		220951_s_at	APOBEC1 complementation factor	3.37149
205678_at	adaptor-related protein complex 3, beta 2 subunit	4.13005		206292_s_at	sulfotransferase family, cytosolic, 2A, dehydroepiandrosterone (DHEA)-preferring, member 1	3.36946
209737_at	membrane associated guanylate kinase, WW and PDZ domain containing 2	4.11191		207200_at	ornithine carbamoyltransferase	3.34622
205257_s_at	amphiphysin	4.11104		208343_s_at	nuclear receptor subfamily 5, group A, member 2	3.3441
214825_at	similar to transmembrane protein 28	4.10638		202017_at	epoxide hydrolase 1, microsomal (xenobiotic)	3.3429
210650_s_at	piccolo (presynaptic cytomatrix protein)	4.10287		218983_at	complement component 1, r subcomponent-like	3.33757
206280_at	cadherin 18, type 2	4.09639		205984_at	corticotropin releasing hormone binding protein	3.32961
213484_at	Clone 23700 mRNA sequence	4.09013
218952_at	proprotein convertase subtilisin/kexin type 1 inhibitor	4.08582
215056_at	Clone 23695 mRNA sequence	4.08579
202712_s_at	creatine kinase, mitochondrial 1B /// creatine kinase, mitochondrial 1A	4.08478
202192_s_at	growth arrest-specific 7	4.08436
212843_at	neural cell adhesion molecule 1	4.07844
218613_at	pleckstrin and Sec7 domain containing 3	4.07374
207853_s_at	synuclein, beta	4.0716
209570_s_at	DNA segment on chromosome 4 (unique) 234 expressed sequence	4.06985
218380_at	NLR family, pyrin domain containing 1	4.06798
213745_at	attractin-like 1	4.06762
215020_at	neurexin 3	4.05694
213135_at	T-cell lymphoma invasion and metastasis 1	4.05683
208359_s_at	potassium inwardly-rectifying channel, subfamily J, member 4	4.04416
212187_x_at	prostaglandin D2 synthase 21kDa (brain)	4.02855
41577_at	protein phosphatase 1, regulatory (inhibitor) subunit 16B	4.02734
203619_s_at	Fas apoptotic inhibitory molecule 2	4.0105
210794_s_at	maternally expressed 3	4.00949
211663_x_at	prostaglandin D2 synthase 21kDa (brain)	4.00926
205336_at	parvalbumin	4.00231
211685_s_at	neurocalcin delta	4.00101
209556_at	neurochondrin	3.98816
214823_at	zinc finger protein 204	3.97432
218820_at	chromosome 14 open reading frame 132	3.96166
202191_s_at	growth arrest-specific 7	3.96044
213172_at	tetratricopeptide repeat domain 9	3.95804
210078_s_at	potassium voltage-gated channel, shaker-related subfamily, beta member 1	3.95584
212976_at	---	3.95204
212750_at	protein phosphatase 1, regulatory (inhibitor) subunit 16B	3.94861
211748_x_at	prostaglandin D2 synthase 21kDa (brain)	3.92304
213040_s_at	neuronal pentraxin receptor	3.92274
203562_at	fasciculation and elongation protein zeta 1 (zygin I)	3.9189
203889_at	secretogranin V (7B2 protein)	3.91243
210247_at	synapsin II	3.90755
204813_at	mitogen-activated protein kinase 10	3.90501
213362_at	protein tyrosine phosphatase, receptor type, D	3.90269
204338_s_at	regulator of G-protein signaling 4	3.89845
206730_at	glutamate receptor, ionotrophic, AMPA 3	3.89051
208153_s_at	FAT tumor suppressor homolog 2 (Drosophila)	3.89013
204035_at	secretogranin II (chromogranin C)	3.88559
205852_at	cyclin-dependent kinase 5, regulatory subunit 2 (p39)	3.88259
220999_s_at	cytoplasmic FMR1 interacting protein 2	3.88047
206462_s_at	neurotrophic tyrosine kinase, receptor, type 3	3.8779
204793_at	G protein-coupled receptor associated sorting protein 1	3.87333
206456_at	gamma-aminobutyric acid (GABA) A receptor, alpha 5	3.87208
209598_at	paraneoplastic antigen MA2	3.87011
215021_s_at	neurexin 3	3.86918
208017_s_at	MCF.2 cell line derived transforming sequence	3.86563
204697_s_at	chromogranin A (parathyroid secretory protein 1)	3.86452
209866_s_at	latrophilin 3	3.85663
202986_at	aryl-hydrocarbon receptor nuclear translocator 2	3.85622
206465_at	acyl-CoA synthetase bubblegum family member 1	3.85215
204763_s_at	guanine nucleotide binding protein (G protein), alpha activating activity polypeptide O	3.85093
206089_at	NEL-like 1 (chicken)	3.8506
221288_at	G protein-coupled receptor 22	3.84725
203069_at	synaptic vesicle glycoprotein 2A	3.84593
214589_at	fibroblast growth factor 12	3.84294
210400_at	glutamate receptor, ionotropic, N-methyl D-aspartate 2C	3.83949
208358_s_at	UDP glycosyltransferase 8 (UDP-galactose ceramide galactosyltransferase)	3.83422
39966_at	chondroitin sulfate proteoglycan 5 (neuroglycan C)	3.82169
209198_s_at	synaptotagmin XI	3.82054
206384_at	calcium channel, voltage-dependent, gamma subunit 3	3.81304
220115_s_at	cadherin 10, type 2 (T2-cadherin)	3.81156
205632_s_at	phosphatidylinositol-4-phosphate 5-kinase, type I, beta	3.81081
206163_at	mab-21-like 1 (C. elegans)	3.80487
209794_at	SLIT-ROBO Rho GTPase activating protein 3	3.80331
203157_s_at	glutaminase	3.79194
206849_at	gamma-aminobutyric acid (GABA) A receptor, gamma 2	3.76848
214434_at	heat shock 70kDa protein 12A	3.76645
203264_s_at	Cdc42 guanine nucleotide exchange factor (GEF) 9	3.76241
209867_s_at	latrophilin 3	3.76229
213630_at	NAC alpha domain containing	3.75722
205109_s_at	Rho guanine nucleotide exchange factor (GEF) 4	3.75547
207010_at	gamma-aminobutyric acid (GABA) A receptor, beta 1	3.74926
202178_at	protein kinase C, zeta	3.7433
217897_at	FXYD domain containing ion transport regulator 6	3.7323
215972_at	CDNA FLJ38449 fis, clone FEBRA2019389	3.72987
206137_at	regulating synaptic membrane exocytosis 2	3.71962
214157_at	GNAS complex locus	3.71774
33767_at	neurofilament, heavy polypeptide 200kDa	3.71358
221310_at	fibroblast growth factor 14	3.7122
211679_x_at	gamma-aminobutyric acid (GABA) B receptor, 2	3.70541
205414_s_at	Rho-type GTPase-activating protein RICH2	3.70479
217562_at	family with sequence similarity 5, member C	3.70397
212699_at	secretory carrier membrane protein 5	3.70093
206013_s_at	actin-like 6B	3.69293
214961_at	KIAA0774	3.69271
220663_at	interleukin 1 receptor accessory protein-like 1	3.6882
214781_at	---	3.68394
215767_at	zinc finger protein 804A	3.68188
207869_s_at	calcium channel, voltage-dependent, T type, alpha 1G subunit	3.68143
207557_s_at	ryanodine receptor 2 (cardiac)	3.67632
207548_at	glutamate receptor, metabotropic 7	3.67039
218824_at	PNMA-like 1	3.66993
203355_s_at	pleckstrin and Sec7 domain containing 3	3.66848
204287_at	synaptogyrin 1	3.65797
202341_s_at	tripartite motif-containing 2	3.65444
205481_at	adenosine A1 receptor	3.65421
213131_at	olfactomedin 1	3.64704
204230_s_at	solute carrier family 17 (sodium-dependent inorganic phosphate cotransporter), member 7	3.63823
206001_at	neuropeptide Y	3.6226
205279_s_at	glycine receptor, beta	3.62166
221207_s_at	neurobeachin	3.61247
201340_s_at	ectodermal-neural cortex (with BTB-like domain)	3.61229
201341_at	ectodermal-neural cortex (with BTB-like domain)	3.60977
205646_s_at	paired box 6	3.60626
206197_at	non-metastatic cells 5, protein expressed in (nucleoside-diphosphate kinase)	3.60074
202800_at	solute carrier family 1 (glial high affinity glutamate transporter), member 3	3.59559
203185_at	Ras association (RalGDS/AF-6) domain family 2	3.59301
206502_s_at	insulinoma-associated 1	3.58712
202742_s_at	protein kinase, cAMP-dependent, catalytic, beta	3.57986
203389_at	kinesin family member 3C	3.5773
204412_s_at	neurofilament, heavy polypeptide 200kDa	3.57593
210454_s_at	potassium inwardly-rectifying channel, subfamily J, member 6	3.57023
212805_at	prune homolog 2 (Drosophila)	3.55823
220145_at	microtubule-associated protein 9	3.55008
211985_s_at	calmodulin 1 (phosphorylase kinase, delta)	3.54632
210169_at	SEC14-like 5 (S. cerevisiae)	3.54062
205691_at	synaptogyrin 3	3.53364
219521_at	beta-1,3-glucuronyltransferase 1 (glucuronosyltransferase P)	3.52511
219196_at	secretogranin III	3.52308
220979_s_at	ST6 (alpha-N-acetyl-neuraminyl-2,3-beta-galactosyl-1,3)-N-acetylgalactosaminide alpha-2,6-sialyltransferase 5	3.52296
217613_at	transmembrane protein 144	3.51935
219287_at	potassium large conductance calcium-activated channel, subfamily M, beta member 4	3.50889
214936_at	Leucine-rich repeats and calponin homology (CH) domain containing 1	3.50778
206404_at	fibroblast growth factor 9 (glia-activating factor)	3.50084
206577_at	vasoactive intestinal peptide	3.49792
221795_at	neurotrophic tyrosine kinase, receptor, type 2	3.49318
213939_s_at	RUN and FYVE domain containing 3	3.493
221221_s_at	kelch-like 3 (Drosophila)	3.49221
207174_at	glypican 5	3.49163
215423_at	Cri-du-chat region mRNA, clone NIBB11	3.48375
209983_s_at	neurexin 2	3.48328
202342_s_at	tripartite motif-containing 2	3.483
213395_at	megalencephalic leukoencephalopathy with subcortical cysts 1	3.48292
203962_s_at	nebulette	3.46308
219463_at	chromosome 20 open reading frame 103	3.46002
205489_at	crystallin, mu	3.45994
211984_at	calmodulin 1 (phosphorylase kinase, delta)	3.45852
210015_s_at	microtubule-associated protein 2	3.45145
211207_s_at	acyl-CoA synthetase long-chain family member 6	3.44806
219937_at	thyrotropin-releasing hormone degrading enzyme	3.44356
221914_at	synapsin I	3.44337
212308_at	cytoplasmic linker associated protein 2	3.4396
205466_s_at	heparan sulfate (glucosamine) 3-O-sulfotransferase 1	3.43691
213791_at	proenkephalin	3.43292
206275_s_at	microtubule associated monoxygenase, calponin and LIM domain containing 2	3.42411
204042_at	WAS protein family, member 3	3.42391
206215_at	opioid binding protein/cell adhesion molecule-like	3.41995
219532_at	elongation of very long chain fatty acids (FEN1/Elo2, SUR4/Elo3, yeast)-like 4	3.4157
211616_s_at	5-hydroxytryptamine (serotonin) receptor 2A	3.41438
216086_at	synaptic vesicle glycoprotein 2C	3.41314
212928_at	TSPY-like 4	3.41212
216963_s_at	growth associated protein 43	3.40506
219461_at	p21(CDKN1A)-activated kinase 6	3.40455
205794_s_at	neuro-oncological ventral antigen 1	3.40266
204447_at	ProSAPiP1 protein	3.39399
209991_x_at	gamma-aminobutyric acid (GABA) B receptor, 2	3.39101
207957_s_at	Protein kinase C, beta 1	3.3882
202741_at	protein kinase, cAMP-dependent, catalytic, beta	3.38377
210432_s_at	sodium channel, voltage-gated, type III, alpha subunit	3.36315
202254_at	Signal-induced proliferation-associated 1 like 1	3.35852
212221_x_at	iduronate 2-sulfatase (Hunter syndrome)	3.35189
210181_s_at	calcium binding protein 1	3.34947
207060_at	engrailed homeobox 2	3.34794
213436_at	cannabinoid receptor 1 (brain)	3.34748
206190_at	G protein-coupled receptor 17	3.34557
209000_s_at	septin 8	3.34067
210906_x_at	aquaporin 4	3.33168
209234_at	kinesin family member 1B	3.32939
217250_s_at	chromodomain helicase DNA binding protein 5	3.32934
221911_at	ets variant gene 1	3.32834
209789_at	coronin, actin binding protein, 2B	3.32392
212930_at	ATPase, Ca++ transporting, plasma membrane 1	3.32232
