# Supplementary material for: An adaptable method using human mixed tissue ratiometric controls for benchmarking performance on gene expression microarrays in clinical laboratories
Source: BMC Biotechnol. 2011 Apr 12;11:38. doi: 10.1186/1472-6750-11-38 (PMC3103427; doi:10.1186/1472-6750-11-38)
Supplement: Additional file 2 — Lists of MTRC-3 analytes for Affymetrix HG-U133A 2.0 arrays. Analytes selective for HBRR, human liver RNA, and human skeletal muscle RNA are identified by Affymetrix probe set identifier, gene name (annotation date 3-17-2008), and Tissue Selective Index (TSI). This file is formatted as an Excel spreadsheet. [file 1472-6750-11-38-S2.XLS]

## Sheet: MTRC-3 HGU133A 2.0 analytes
HBRR analytes				Liver analytes				Skeletal muscle analytes
ProbeID	GeneName	TSI		ProbeID	GeneName	TSI		ProbeID	GeneName	TSI
205358_at	glutamate receptor, ionotropic, AMPA 2	8.64873		206727_at	complement component 9	9.58231		204737_s_at	myosin, heavy chain 6, cardiac muscle, alpha (cardiomyopathy, hypertrophic 1) /// myosin, heavy chain 7, cardiac muscle, beta	8.60474
203001_s_at	stathmin-like 2	8.58828		204965_at	group-specific component (vitamin D binding protein)	9.49573		204631_at	myosin, heavy chain 2, skeletal muscle, adult	8.57994
221805_at	neurofilament, light polypeptide 68kDa	8.5039		206239_s_at	serine peptidase inhibitor, Kazal type 1	9.23761		209904_at	troponin C type 1 (slow)	8.38555
203540_at	glial fibrillary acidic protein	8.30351		219466_s_at	apolipoprotein A-II	9.05765		205951_at	myosin, heavy chain 1, skeletal muscle, adult	8.3153
203000_at	stathmin-like 2	8.26153		217238_s_at	aldolase B, fructose-bisphosphate	9.03798		206121_at	adenosine monophosphate deaminase 1 (isoform M)	8.13997
205751_at	SH3-domain GRB2-like 2	8.16769		211298_s_at	albumin	8.94488		213782_s_at	myozenin 2	8.11727
210198_s_at	proteolipid protein 1 (Pelizaeus-Merzbacher disease, spastic paraplegia 2, uncomplicated)	8.11239		207218_at	coagulation factor IX (plasma thromboplastic component, Christmas disease, hemophilia B)	8.93581		208195_at	titin	8.02436
202508_s_at	synaptosomal-associated protein, 25kDa	8.09356		205649_s_at	fibrinogen alpha chain	8.90774		204810_s_at	creatine kinase, muscle	8.00976
221916_at	neurofilament, light polypeptide 68kDa	7.99716		205040_at	orosomucoid 1	8.89098		205553_s_at	cysteine and glycine-rich protein 3 (cardiac LIM protein)	8.0083
203999_at	---	7.99329		205041_s_at	orosomucoid 1 /// orosomucoid 2	8.86497		207148_x_at	myozenin 2	8.0044
203998_s_at	synaptotagmin I	7.97204		206651_s_at	carboxypeptidase B2 (plasma)	8.85659		206393_at	troponin I type 2 (skeletal, fast)	7.93905
204471_at	growth associated protein 43	7.82215		206505_at	UDP glucuronosyltransferase 2 family, polypeptide B4	8.80212		205054_at	nebulin	7.90035
214111_at	opioid binding protein/cell adhesion molecule-like	7.78917		216238_s_at	fibrinogen beta chain	8.76456		209888_s_at	myosin, light chain 1, alkali; skeletal, fast	7.84436
209990_s_at	gamma-aminobutyric acid (GABA) B receptor, 2	7.72612		219465_at	apolipoprotein A-II	8.65951		222287_at	triadin	7.80886
219619_at	DIRAS family, GTP-binding RAS-like 2	7.7176		211357_s_at	aldolase B, fructose-bisphosphate	8.61239		209742_s_at	myosin, light chain 2, regulatory, cardiac, slow	7.67068
203798_s_at	visinin-like 1	7.6678		205216_s_at	apolipoprotein H (beta-2-glycoprotein I)	8.59787		219106_s_at	kelch repeat and BTB (POZ) domain containing 10	7.58303
204953_at	synaptosomal-associated protein, 91kDa homolog (mouse)	7.62204		205108_s_at	apolipoprotein B (including Ag(x) antigen)	8.54863		206029_at	ankyrin repeat domain 1 (cardiac muscle)	7.57972
203889_at	secretogranin V (7B2 protein)	7.56982		206226_at	histidine-rich glycoprotein	8.54176		205177_at	troponin I type 1 (skeletal, slow)	7.52107
205113_at	neurofilament, medium polypeptide 150kDa	7.56165		210929_s_at	alpha-2-HS-glycoprotein	8.53251		205388_at	troponin C type 2 (fast)	7.38718
210222_s_at	reticulon 1	7.54198		206054_at	kininogen 1	8.51481		203872_at	actin, alpha 1, skeletal muscle	7.31981
214762_at	ATPase, H+ transporting, lysosomal 13kDa, V1 subunit G2	7.42544		210049_at	serpin peptidase inhibitor, clade C (antithrombin), member 1	8.44202		221994_at	PDZ and LIM domain 5	7.28706
203797_at	visinin-like 1	7.42503		205650_s_at	fibrinogen alpha chain	8.42075		206394_at	myosin binding protein C, fast type	7.27546
210016_at	myelin transcription factor 1-like	7.40754		37020_at	C-reactive protein, pentraxin-related	8.4106		206372_at	myogenic factor 6 (herculin)	7.25579
205626_s_at	calbindin 1, 28kDa	7.34948		205753_at	C-reactive protein, pentraxin-related	8.39384		204179_at	myoglobin	7.24134
209839_at	dynamin 3	7.3365		205820_s_at	apolipoprotein C-III	8.39299		204802_at	Ras-related associated with diabetes	7.22158
203485_at	reticulon 1	7.32021		204450_x_at	apolipoprotein A-I	8.338		204865_at	carbonic anhydrase III, muscle specific	7.22092
204749_at	nucleosome assembly protein 1-like 3	7.31925		214465_at	orosomucoid 1 /// orosomucoid 2	8.27068		204938_s_at	phospholamban	7.11225
209598_at	paraneoplastic antigen MA2	7.30153		206350_at	amyloid P component, serum	8.20895		219804_at	synaptopodin 2-like	7.04622
214046_at	fucosyltransferase 9 (alpha (1,3) fucosyltransferase)	7.23247		217073_x_at	apolipoprotein A-I	8.16642		210170_at	PDZ and LIM domain 3	7.00279
210040_at	solute carrier family 12, (potassium-chloride transporter) member 5	7.20194		219612_s_at	fibrinogen gamma chain	8.05447		213684_s_at	PDZ and LIM domain 5	6.98437
219308_s_at	adenylate kinase 5	7.19414		205765_at	cytochrome P450, family 3, subfamily A, polypeptide 5	7.98857		221232_s_at	ankyrin repeat domain 2 (stretch responsive muscle)	6.97763
218332_at	brain expressed, X-linked 1	7.15589		204988_at	fibrinogen beta chain	7.9699		205163_at	fast skeletal myosin light chain 2	6.97724
204469_at	protein tyrosine phosphatase, receptor-type, Z polypeptide 1	7.15484		205477_s_at	alpha-1-microglobulin/bikunin precursor	7.94888		205693_at	troponin T type 3 (skeletal, fast)	6.95422
202507_s_at	synaptosomal-associated protein, 25kDa	7.10539		204534_at	vitronectin	7.93209		211476_at	myozenin 2	6.94554
204105_s_at	neuronal cell adhesion molecule	7.09778		205844_at	vanin 1	7.93149		202222_s_at	desmin	6.87498
211276_at	transcription elongation factor A (SII)-like 2	7.09597		207201_s_at	solute carrier family 22 (organic cation transporter), member 1	7.84199		206160_at	apolipoprotein B mRNA editing enzyme, catalytic polypeptide-like 2	6.77738
206282_at	neurogenic differentiation 1	7.08178		205892_s_at	fatty acid binding protein 1, liver	7.80512		213201_s_at	troponin T type 1 (skeletal, slow)	6.72787
209169_at	glycoprotein M6B	7.04466		207097_s_at	solute carrier family 17 (sodium phosphate), member 2	7.75		207302_at	sarcoglycan, gamma (35kDa dystrophin-associated glycoprotein)	6.71378
213904_at	Clone 23555 mRNA sequence	7.04452		204705_x_at	aldolase B, fructose-bisphosphate	7.73016		218934_s_at	heat shock 27kDa protein family, member 7 (cardiovascular)	6.66469
213841_at	Homo sapiens, clone IMAGE:4915189, mRNA	6.95188		205305_at	fibrinogen-like 1	7.66388		205374_at	sarcolipin	6.59467
205278_at	glutamate decarboxylase 1 (brain, 67kDa)	6.94392		204704_s_at	aldolase B, fructose-bisphosphate	7.55875		219509_at	myozenin 1	6.56041
206826_at	peripheral myelin protein 2	6.93892		207256_at	mannose-binding lectin (protein C) 2, soluble (opsonic defect)	7.53898		204940_at	phospholamban	6.54957
209159_s_at	NDRG family member 4	6.91337		208383_s_at	phosphoenolpyruvate carboxykinase 1 (soluble)	7.53283		204803_s_at	Ras-related associated with diabetes	6.54931
206914_at	cytotoxic and regulatory T cell molecule	6.87723		210013_at	hemopexin	7.52888		206353_at	cytochrome c oxidase subunit VIa polypeptide 2	6.51374
206448_at	zinc finger protein 365	6.85229		210587_at	inhibin, beta E	7.52613		205766_at	titin-cap (telethonin)	6.47976
205795_at	neurexin 3	6.81324		208088_s_at	complement factor H-related 5	7.48616		205577_at	phosphorylase, glycogen; muscle (McArdle syndrome, glycogen storage disease type V)	6.41207
209686_at	S100 calcium binding protein B	6.78563		205302_at	insulin-like growth factor binding protein 1	7.46775		205444_at	ATPase, Ca++ transporting, cardiac muscle, fast twitch 1	6.39614
213411_at	ADAM metallopeptidase domain 22	6.78383		1431_at	cytochrome P450, family 2, subfamily E, polypeptide 1	7.46446		206768_at	ribosomal protein L3-like	6.36071
205827_at	cholecystokinin	6.73949		206979_at	complement component 8, beta polypeptide	7.44713		216265_x_at	myosin, heavy chain 7, cardiac muscle, beta	6.35868
205625_s_at	calbindin 1, 28kDa	6.73539		205755_at	inter-alpha (globulin) inhibitor H3	7.4435		213764_s_at	microfibrillar associated protein 5	6.31478
212732_at	maternally expressed 3	6.72061		202833_s_at	serpin peptidase inhibitor, clade A (alpha-1 antiproteinase, antitrypsin), member 1	7.43816		212654_at	tropomyosin 2 (beta)	6.30542
203413_at	NEL-like 2 (chicken)	6.69513		215125_s_at	UDP glucuronosyltransferase 1 family, polypeptide A10 /// UDP glucuronosyltransferase 1 family, polypeptide A8 /// UDP glucuronosyltransferase 1 family, polypeptide A7 /// UDP glucuronosyltransferase 1 family, polypeptide A6 /// UDP glucuronosyltransferase 1 family, polypeptide A5 /// UDP glucuronosyltransferase 1 family, polypeptide A9 /// UDP glucuronosyltransferase 1 family, polypeptide A4 ///…	7.42675		204939_s_at	phospholamban	6.28305
207010_at	gamma-aminobutyric acid (GABA) A receptor, beta 1	6.69273		39763_at	hemopexin	7.41852		213317_at	chloride intracellular channel 5	6.27604
206678_at	gamma-aminobutyric acid (GABA) A receptor, alpha 1	6.66993		217512_at	kininogen 1	7.4094		221051_s_at	integrin beta 1 binding protein 3	6.22003
205691_at	synaptogyrin 3	6.62446		205999_x_at	cytochrome P450, family 3, subfamily A, polypeptide 4	7.38452		219772_s_at	small muscle protein, X-linked	6.13574
206135_at	suppression of tumorigenicity 18 (breast carcinoma) (zinc finger protein)	6.6229		220626_at	serpin peptidase inhibitor, clade A (alpha-1 antiproteinase, antitrypsin), member 10	7.38388		205295_at	creatine kinase, mitochondrial 2 (sarcomeric)	6.10871
204035_at	secretogranin II (chromogranin C)	6.61745		205654_at	complement component 4 binding protein, alpha	7.37813		214027_x_at	desmin /// family with sequence similarity 48, member A	6.06351
209168_at	glycoprotein M6B	6.56447		206177_s_at	arginase, liver	7.32945		207317_s_at	calsequestrin 2 (cardiac muscle)	6.00576
210383_at	sodium channel, voltage-gated, type I, alpha subunit	6.55543		208470_s_at	haptoglobin /// haptoglobin-related protein	7.25493		203863_at	actinin, alpha 2	5.9982
212624_s_at	chimerin (chimaerin) 1	6.54608		209977_at	plasminogen	7.2469		205589_at	myosin, light chain 3, alkali; ventricular, skeletal, slow	5.9287
206290_s_at	regulator of G-protein signaling 7	6.50594		206952_at	glucose-6-phosphatase, catalytic subunit	7.24354		214365_at	tropomyosin 3	5.91599
206196_s_at	RUN domain containing 3A	6.50466		209976_s_at	cytochrome P450, family 2, subfamily E, polypeptide 1	7.21059		219728_at	myotilin	5.90435
204995_at	cyclin-dependent kinase 5, regulatory subunit 1 (p35)	6.46107		202357_s_at	complement factor B	7.1984		213765_at	microfibrillar associated protein 5	5.88648
214023_x_at	tubulin, beta 2B	6.45804		219803_at	angiopoietin-like 3	7.17122		217515_s_at	calcium channel, voltage-dependent, L type, alpha 1S subunit	5.86289
209170_s_at	glycoprotein M6B	6.44083		209978_s_at	lipoprotein, Lp(a) /// plasminogen	7.16564		206117_at	tropomyosin 1 (alpha)	5.83403
209470_s_at	glycoprotein M6A	6.43937		206697_s_at	haptoglobin	7.13921		214468_at	myosin, heavy chain 6, cardiac muscle, alpha (cardiomyopathy, hypertrophic 1)	5.82589
204337_at	regulator of G-protein signaling 4	6.42075		208209_s_at	complement component 4 binding protein, beta	7.12377		219963_at	dual specificity phosphatase 13	5.82423
207323_s_at	myelin basic protein	6.38264		207262_at	apolipoprotein F	7.08246		210096_at	cytochrome P450, family 4, subfamily B, polypeptide 1	5.80598
221236_s_at	stathmin-like 4	6.31605		207096_at	serum amyloid A4, constitutive	7.07698		205960_at	pyruvate dehydrogenase kinase, isozyme 4	5.73548
219368_at	nucleosome assembly protein 1-like 2	6.30275		206305_s_at	complement component 8, alpha polypeptide	7.07494		207876_s_at	filamin C, gamma (actin binding protein 280)	5.71195
209167_at	glycoprotein M6B	6.29892		206643_at	histidine ammonia-lyase	7.06141		205132_at	actin, alpha, cardiac muscle 1	5.67481
207659_s_at	myelin-associated oligodendrocyte basic protein	6.28192		214234_s_at	cytochrome P450, family 3, subfamily A, polypeptide 5	7.05296		218574_s_at	LIM and cysteine-rich domains 1	5.65107
205814_at	glutamate receptor, metabotropic 3	6.25346		211429_s_at	serpin peptidase inhibitor, clade A (alpha-1 antiproteinase, antitrypsin), member 1	7.03546		203864_s_at	actinin, alpha 2	5.63136
214120_at	ret finger protein-like 1 antisense	6.23229		208147_s_at	cytochrome P450, family 2, subfamily C, polypeptide 8	7.00561		207558_s_at	paired-like homeodomain 2	5.60625
206935_at	protocadherin 8	6.22118		206386_at	serpin peptidase inhibitor, clade A (alpha-1 antiproteinase, antitrypsin), member 7	6.96536		204083_s_at	tropomyosin 2 (beta)	5.51621
33767_at	neurofilament, heavy polypeptide 200kDa	6.20881		204987_at	inter-alpha (globulin) inhibitor H2	6.91387		213150_at	homeobox A10	5.49735
201313_at	enolase 2 (gamma, neuronal)	6.202		206535_at	solute carrier family 2 (facilitated glucose transporter), member 2	6.89099		203861_s_at	actinin, alpha 2	5.44976
213967_at	RALY RNA binding protein-like	6.2008		210327_s_at	alanine-glyoxylate aminotransferase	6.84365		206895_at	protein phosphatase 1, regulatory (inhibitor) subunit 3A (glycogen and sarcoplasmic reticulum binding subunit, skeletal muscle)	5.36196
205352_at	serpin peptidase inhibitor, clade I (neuroserpin), member 1	6.18055		207804_s_at	ficolin (collagen/fibrinogen domain containing lectin) 2 (hucolin)	6.8139		201539_s_at	four and a half LIM domains 1	5.34578
214956_at	AP2 associated kinase 1	6.17987		206065_s_at	dihydropyrimidinase	6.81126		204483_at	enolase 3 (beta, muscle)	5.33526
209617_s_at	catenin (cadherin-associated protein), delta 2 (neural plakophilin-related arm-repeat protein)	6.16659		206457_s_at	deiodinase, iodothyronine, type I	6.77571		210632_s_at	sarcoglycan, alpha (50kDa dystrophin-associated glycoprotein)	5.32321
203130_s_at	kinesin family member 5C	6.14337		206024_at	4-hydroxyphenylpyruvate dioxygenase	6.76777		203980_at	fatty acid binding protein 4, adipocyte	5.30398
214098_at	KIAA1107	6.12803		31835_at	histidine-rich glycoprotein	6.75439		219647_at	popeye domain containing 2	5.29365
209618_at	catenin (cadherin-associated protein), delta 2 (neural plakophilin-related arm-repeat protein)	6.11354		206325_at	serpin peptidase inhibitor, clade A (alpha-1 antiproteinase, antitrypsin), member 6	6.73254		205485_at	ryanodine receptor 1 (skeletal)	5.26049
209755_at	nicotinamide nucleotide adenylyltransferase 2	6.11319		206345_s_at	paraoxonase 1	6.71224		209621_s_at	PDZ and LIM domain 3	5.24564
221801_x_at	neurofilament, light polypeptide 68kDa	6.10059		205754_at	coagulation factor II (thrombin)	6.68943		206157_at	pentraxin-related gene, rapidly induced by IL-1 beta	5.23483
210721_s_at	p21(CDKN1A)-activated kinase 7	6.08226		221159_at	---	6.63965		207349_s_at	uncoupling protein 3 (mitochondrial, proton carrier)	5.20697
207093_s_at	oligodendrocyte myelin glycoprotein	6.06345		220017_x_at	cytochrome P450, family 2, subfamily C, polypeptide 9	6.63749		219866_at	chloride intracellular channel 5	5.20517
205475_at	scrapie responsive protein 1	6.0625		213695_at	paraoxonase 3	6.61703		214087_s_at	myosin binding protein C, slow type	5.1933
205989_s_at	myelin oligodendrocyte glycoprotein	6.05525		217564_s_at	carbamoyl-phosphate synthetase 1, mitochondrial	6.54375		206996_x_at	calcium channel, voltage-dependent, beta 1 subunit	5.17843
207182_at	gamma-aminobutyric acid (GABA) A receptor, alpha 6	6.04811		206755_at	cytochrome P450, family 2, subfamily B, polypeptide 6	6.47643		207089_at	nebulin-related anchoring protein	5.12946
218380_at	NLR family, pyrin domain containing 1	6.04723		205500_at	complement component 5	6.44053		207327_at	eyes absent homolog 4 (Drosophila)	5.102
205373_at	catenin (cadherin-associated protein), alpha 2	6.02826		209975_at	cytochrome P450, family 2, subfamily E, polypeptide 1	6.40812		209758_s_at	microfibrillar associated protein 5	5.08972
209197_at	synaptotagmin XI	6.01592		209309_at	alpha-2-glycoprotein 1, zinc-binding	6.3854		206116_s_at	tropomyosin 1 (alpha)	5.06778
204684_at	neuronal pentraxin I	6.01049		205769_at	solute carrier family 27 (fatty acid transporter), member 2	6.36287		207066_at	histidine rich calcium binding protein	4.96954
209469_at	glycoprotein M6A	5.99844		210888_s_at	inter-alpha (globulin) inhibitor H1	6.34862		210298_x_at	four and a half LIM domains 1	4.93357
206018_at	forkhead box G1	5.97438		216223_at	carboxypeptidase N, polypeptide 2	6.3407		216737_at	CDNA: FLJ20872 fis, clone ADKA02604	4.92327
205737_at	potassium voltage-gated channel, KQT-like subfamily, member 2	5.96998		206256_at	carboxypeptidase N, polypeptide 1	6.34014		202566_s_at	supervillin	4.8923
207299_s_at	glutamate receptor, metabotropic 1	5.96677		204607_at	3-hydroxy-3-methylglutaryl-Coenzyme A synthase 2 (mitochondrial)	6.33888		216887_s_at	LIM domain binding 3	4.85543
203961_at	nebulette	5.95086		209696_at	fructose-1,6-bisphosphatase 1	6.33875		203862_s_at	actinin, alpha 2	4.80788
209072_at	myelin basic protein	5.94424		205576_at	serpin peptidase inhibitor, clade D (heparin cofactor), member 1	6.3379		210967_x_at	calcium channel, voltage-dependent, beta 1 subunit	4.77758
218623_at	HMP19 protein	5.94255		220224_at	hydroxyacid oxidase (glycolate oxidase) 1	6.3317		219645_at	calsequestrin 1 (fast-twitch, skeletal muscle)	4.76801
205103_at	chromosome 1 open reading frame 61	5.94		216025_x_at	cytochrome P450, family 2, subfamily C, polypeptide 19 /// cytochrome P450, family 2, subfamily C, polypeptide 9	6.30047		206891_at	actinin, alpha 3	4.75341
220889_s_at	carbonic anhydrase X	5.93023		208471_at	haptoglobin-related protein	6.3001		214505_s_at	four and a half LIM domains 1	4.74518
204712_at	WNT inhibitory factor 1	5.89664		214421_x_at	cytochrome P450, family 2, subfamily C, polypeptide 9	6.29241		206858_s_at	homeobox C6	4.73857
213938_at	ELKS/RAB6-interacting/CAST family member 2	5.89182		206515_at	cytochrome P450, family 4, subfamily F, polypeptide 3	6.27173		206844_at	fructose-1,6-bisphosphatase 2	4.70573
204730_at	regulating synaptic membrane exocytosis 3	5.89122		202831_at	glutathione peroxidase 2 (gastrointestinal)	6.26741		205610_at	myomesin 1, 185kDa	4.64346
205590_at	RAS guanyl releasing protein 1 (calcium and DAG-regulated)	5.88306		207820_at	alcohol dehydrogenase 1A (class I), alpha polypeptide	6.26511		213371_at	LIM domain binding 3	4.58764
219196_at	secretogranin III	5.88269		206606_at	lipase, hepatic	6.24218		220244_at	loss of heterozygosity, 3, chromosomal region 2, gene A	4.54339
205336_at	parvalbumin	5.86904		201131_s_at	cadherin 1, type 1, E-cadherin (epithelial)	6.23302		217967_s_at	family with sequence similarity 129, member A	4.50106
213558_at	piccolo (presynaptic cytomatrix protein)	5.83108		206293_at	sulfotransferase family, cytosolic, 2A, dehydroepiandrosterone (DHEA)-preferring, member 1	6.23029		205736_at	phosphoglycerate mutase 2 (muscle)	4.48023
218824_at	PNMA-like 1	5.81932		205675_at	microsomal triglyceride transfer protein	6.21073		217966_s_at	family with sequence similarity 129, member A	4.47851
204081_at	neurogranin (protein kinase C substrate, RC3)	5.81587		205768_s_at	solute carrier family 27 (fatty acid transporter), member 2	6.19504		216178_x_at	integrin, beta 1 (fibronectin receptor, beta polypeptide, antigen CD29 includes MDF2, MSK12)	4.44961
213484_at	Clone 23700 mRNA sequence	5.79425		210168_at	complement component 6	6.15966		205356_at	ubiquitin specific peptidase 13 (isopeptidase T-3)	4.40608
215116_s_at	dynamin 1	5.78243		205943_at	tryptophan 2,3-dioxygenase	6.14749		206254_at	epidermal growth factor (beta-urogastrone)	4.39582
213197_at	astrotactin 1	5.73814		220491_at	hepcidin antimicrobial peptide	6.14589		201161_s_at	cold shock domain protein A	4.39088
214933_at	calcium channel, voltage-dependent, P/Q type, alpha 1A subunit	5.73563		214235_at	cytochrome P450, family 3, subfamily A, polypeptide 5	6.12816		218959_at	homeobox C10	4.35727
204720_s_at	DnaJ (Hsp40) homolog, subfamily C, member 6	5.73523		204551_s_at	alpha-2-HS-glycoprotein	6.1199		214651_s_at	homeobox A9	4.2994
205551_at	synaptic vesicle glycoprotein 2B	5.73454		204846_at	ceruloplasmin (ferroxidase)	6.11834		213717_at	LIM domain binding 3	4.28136
205638_at	brain-specific angiogenesis inhibitor 3	5.73325		207874_s_at	complement factor H-related 4	6.11668		208204_s_at	caveolin 3	4.23968
204260_at	chromogranin B (secretogranin 1)	5.70975		205871_at	plasminogen-like B2 /// plasminogen-like B1 /// plasminogen-like A1	6.1151		205826_at	myomesin (M-protein) 2, 165kDa	4.23901
204584_at	L1 cell adhesion molecule	5.70735		206094_x_at	UDP glucuronosyltransferase 1 family, polypeptide A6	6.04731		207175_at	adiponectin, C1Q and collagen domain containing	4.23204
209726_at	carbonic anhydrase XI	5.70276		211138_s_at	kynurenine 3-monooxygenase (kynurenine 3-hydroxylase)	6.04249		219949_at	leucine rich repeat containing 2	4.21729
219685_at	transmembrane protein 35	5.69882		206287_s_at	inter-alpha (globulin) inhibitor H4 (plasma Kallikrein-sensitive glycoprotein)	6.01896		204187_at	guanosine monophosphate reductase	4.18249
211737_x_at	pleiotrophin (heparin binding growth factor 8, neurite growth-promoting factor 1)	5.68985		204920_at	carbamoyl-phosphate synthetase 1, mitochondrial	5.97976		206574_s_at	protein tyrosine phosphatase type IVA, member 3	4.18243
219738_s_at	protocadherin 9	5.67314		210452_x_at	cytochrome P450, family 4, subfamily F, polypeptide 2	5.9753		206612_at	calcium channel, voltage-dependent, gamma subunit 1	4.174
219659_at	ATPase, aminophospholipid transporter-like, class I, type 8A, member 2	5.67062		214069_at	acyl-CoA synthetase medium-chain family member 2A /// acyl-CoA synthetase medium-chain family member 2B	5.96916		214285_at	fatty acid binding protein 3, muscle and heart (mammary-derived growth inhibitor)	4.16724
203069_at	synaptic vesicle glycoprotein 2A	5.65631		204998_s_at	activating transcription factor 5	5.96568		205713_s_at	cartilage oligomeric matrix protein	4.16183
206984_s_at	Ras-like without CAAX 2	5.63063		205306_x_at	kynurenine 3-monooxygenase (kynurenine 3-hydroxylase)	5.94529		210305_at	phosphodiesterase 4D interacting protein (myomegalin)	4.15765
206051_at	ELAV (embryonic lethal, abnormal vision, Drosophila)-like 4 (Hu antigen D)	5.6257		204999_s_at	activating transcription factor 5	5.91706		217628_at	chloride intracellular channel 5	4.15322
214839_at	hypothetical protein LOC157627	5.61837		205719_s_at	phenylalanine hydroxylase	5.90335		205382_s_at	complement factor D (adipsin)	4.11587
204869_at	proprotein convertase subtilisin/kexin type 2	5.60927		206130_s_at	asialoglycoprotein receptor 2	5.89603		207453_s_at	DnaJ (Hsp40) homolog, subfamily B, member 5	4.08525
206780_at	glutamate decarboxylase 2 (pancreatic islets and brain, 65kDa)	5.60862		209937_at	transmembrane 4 L six family member 4	5.89348		202565_s_at	supervillin	4.0402
214945_at	hypothetical protein LOC202134 /// NY-REN-7 antigen /// hypothetical protein LOC653316	5.59501		210143_at	annexin A10	5.87448		210299_s_at	four and a half LIM domains 1	4.00185
205637_s_at	SH3-domain GRB2-like 3	5.58883		207392_x_at	UDP glucuronosyltransferase 2 family, polypeptide B15 /// UDP glucuronosyltransferase 2 family, polypeptide B17 /// similar to UDP-glucuronosyltransferase 2B15 precursor (UDPGT) (UDPGTh-3) (HLUG4)	5.86919		214846_s_at	alpha-kinase 3	3.98347
221792_at	RAB6B, member RAS oncogene family	5.57049		206840_at	afamin	5.86019		210147_at	ADP-ribosyltransferase 3	3.97788
209914_s_at	neurexin 1	5.56986		208367_x_at	cytochrome P450, family 3, subfamily A, polypeptide 4	5.8479		211570_s_at	receptor-associated protein of the synapse	3.94858
205549_at	Purkinje cell protein 4	5.56733		204532_x_at	UDP glucuronosyltransferase 1 family, polypeptide A4	5.83974		218818_at	four and a half LIM domains 3	3.93526
204467_s_at	synuclein, alpha (non A4 component of amyloid precursor)	5.55529		206910_x_at	complement factor H-related 2	5.83655		203888_at	thrombomodulin	3.92758
209859_at	tripartite motif-containing 9	5.55035		207126_x_at	UDP glucuronosyltransferase 1 family, polypeptide A4	5.80284		205944_s_at	clathrin, heavy chain-like 1	3.92253
214157_at	GNAS complex locus	5.54022		209616_s_at	carboxylesterase 1 (monocyte/macrophage serine esterase 1)	5.76358		202934_at	hexokinase 2	3.90871
202196_s_at	dickkopf homolog 3 (Xenopus laevis)	5.53869		215103_at	cytochrome P450, family 2, subfamily C, polypeptide 18	5.74753		209681_at	solute carrier family 19 (thiamine transporter), member 2	3.88143
210657_s_at	septin 4	5.53078		205969_at	arylacetamide deacetylase (esterase)	5.7432		219827_at	uncoupling protein 3 (mitochondrial, proton carrier)	3.85283
204465_s_at	internexin neuronal intermediate filament protein, alpha	5.52081		210215_at	transferrin receptor 2	5.70357		208502_s_at	paired-like homeodomain 1	3.83468
206773_at	lymphocyte antigen 6 complex, locus H	5.51626		206754_s_at	cytochrome P450, family 2, subfamily B, polypeptide 7 pseudogene 1	5.70256		205389_s_at	ankyrin 1, erythrocytic	3.83464
213326_at	vesicle-associated membrane protein 1 (synaptobrevin 1)	5.51361		205141_at	angiogenin, ribonuclease, RNase A family, 5	5.69498		206375_s_at	heat shock 27kDa protein 3	3.82706
218899_s_at	brain and acute leukemia, cytoplasmic	5.51097		216661_x_at	Cytochrome P450, family 2, subfamily C, polypeptide 9	5.68329		204682_at	latent transforming growth factor beta binding protein 2	3.8091
213676_at	transmembrane protein 151B	5.51065		210324_at	complement component 8, gamma polypeptide	5.67851		201673_s_at	glycogen synthase 1 (muscle)	3.80871
222005_s_at	guanine nucleotide binding protein (G protein), gamma 3	5.50684		204416_x_at	apolipoprotein C-I	5.67536		206981_at	sodium channel, voltage-gated, type IV, alpha subunit	3.79958
219236_at	progestin and adipoQ receptor family member VI	5.50437		202888_s_at	alanyl (membrane) aminopeptidase (aminopeptidase N, aminopeptidase M, microsomal aminopeptidase, CD13, p150)	5.66774		213568_at	odd-skipped related 2 (Drosophila)	3.77947
213438_at	neurofascin homolog (chicken)	5.50437		207041_at	mannan-binding lectin serine peptidase 2	5.66357		205572_at	angiopoietin 2	3.77832
214735_at	phosphoinositide-binding protein PIP3-E	5.50059		205813_s_at	methionine adenosyltransferase I, alpha	5.65548		210069_at	choline kinase beta /// carnitine palmitoyltransferase 1B (muscle)	3.76615
207103_at	potassium voltage-gated channel, Shal-related subfamily, member 2	5.47529		206340_at	nuclear receptor subfamily 1, group H, member 4	5.64027		209560_s_at	delta-like 1 homolog (Drosophila)	3.75276
213849_s_at	protein phosphatase 2 (formerly 2A), regulatory subunit B, beta isoform	5.47473		210798_x_at	mannan-binding lectin serine peptidase 2	5.63486		221211_s_at	chromosome 21 open reading frame 7	3.73769
220115_s_at	cadherin 10, type 2 (T2-cadherin)	5.46904		210326_at	alanine-glyoxylate aminotransferase	5.59695		214767_s_at	heat shock protein, alpha-crystallin-related, B6	3.72491
209793_at	glutamate receptor, ionotropic, AMPA 1	5.43745		214282_at	Primary hepatoblastoma cDNA, clone:HMFN1050, full insert sequence	5.58893		209695_at	protein tyrosine phosphatase type IVA, member 3	3.71555
209465_x_at	pleiotrophin (heparin binding growth factor 8, neurite growth-promoting factor 1)	5.43512		205075_at	serpin peptidase inhibitor, clade F (alpha-2 antiplasmin, pigment epithelium derived factor), member 2	5.52652		207382_at	tumor protein p63	3.70529
213486_at	hypothetical protein DKFZp761N09121	5.42888		201287_s_at	syndecan 1	5.52438		36711_at	v-maf musculoaponeurotic fibrosarcoma oncogene homolog F (avian)	3.70283
214217_at	Glutamate receptor, metabotropic 5	5.41843		211430_s_at	immunoglobulin heavy locus /// immunoglobulin heavy constant gamma 1 (G1m marker) /// immunoglobulin heavy constant gamma 2 (G2m marker) /// immunoglobulin heavy constant gamma 3 (G3m marker) /// immunoglobulin heavy constant mu /// immunoglobulin heavy variable 4-31	5.51759		204979_s_at	SH3 domain binding glutamic acid-rich protein	3.70084
209871_s_at	amyloid beta (A4) precursor protein-binding, family A, member 2 (X11-like)	5.41726		204818_at	hydroxysteroid (17-beta) dehydrogenase 2	5.49127		201761_at	methylenetetrahydrofolate dehydrogenase (NADP+ dependent) 2, methenyltetrahydrofolate cyclohydrolase	3.65121
212664_at	tubulin, beta 4	5.40876		219140_s_at	retinol binding protein 4, plasma	5.44956		219829_at	integrin beta 1 binding protein (melusin) 2	3.64069
209982_s_at	neurexin 2	5.39679		212592_at	Immunoglobulin J polypeptide, linker protein for immunoglobulin alpha and mu polypeptides	5.41955		206277_at	purinergic receptor P2Y, G-protein coupled, 2	3.63435
203146_s_at	gamma-aminobutyric acid (GABA) B receptor, 1	5.38501		204714_s_at	coagulation factor V (proaccelerin, labile factor)	5.41794		201554_x_at	glycogenin 1	3.62381
203129_s_at	kinesin family member 5C	5.37457		204561_x_at	apolipoprotein C-II	5.39549		203887_s_at	thrombomodulin	3.62028
209462_at	amyloid beta (A4) precursor-like protein 1	5.36778		220148_at	aldehyde dehydrogenase 8 family, member A1	5.39294		209905_at	homeobox A9	3.6186
221911_at	ets variant gene 1	5.3658		210366_at	solute carrier organic anion transporter family, member 1B1	5.37284		206201_s_at	mesenchyme homeobox 2	3.61731
207014_at	gamma-aminobutyric acid (GABA) A receptor, alpha 2	5.36471		205517_at	GATA binding protein 4	5.36771		214121_x_at	PDZ and LIM domain 7 (enigma)	3.61416
220551_at	solute carrier family 17 (sodium-dependent inorganic phosphate cotransporter), member 6	5.36265		220951_s_at	APOBEC1 complementation factor	5.3566		220164_s_at	F-box protein 40	3.60534
205970_at	metallothionein 3	5.35007		207409_at	leukocyte cell-derived chemotaxin 2	5.33864		218530_at	formin homology 2 domain containing 1	3.5885
209504_s_at	pleckstrin homology domain containing, family B (evectins) member 1	5.34385		201286_at	syndecan 1	5.31861		203477_at	collagen, type XV, alpha 1	3.55827
214230_at	cell division cycle 42 (GTP binding protein, 25kDa)	5.34361		207810_at	coagulation factor XIII, B polypeptide	5.29289		203886_s_at	fibulin 2	3.50265
212843_at	neural cell adhesion molecule 1	5.34272		206259_at	protein C (inactivator of coagulation factors Va and VIIIa)	5.26019		217623_at	MLCK protein	3.49954
213496_at	plasticity related gene 1	5.33503		208596_s_at	UDP glucuronosyltransferase 1 family, polypeptide A10 /// UDP glucuronosyltransferase 1 family, polypeptide A8 /// UDP glucuronosyltransferase 1 family, polypeptide A7 /// UDP glucuronosyltransferase 1 family, polypeptide A6 /// UDP glucuronosyltransferase 1 family, polypeptide A5 /// UDP glucuronosyltransferase 1 family, polypeptide A9 /// UDP glucuronosyltransferase 1 family, polypeptide A4 ///…	5.25198		206106_at	mitogen-activated protein kinase 12	3.48723
213609_s_at	seizure related 6 homolog (mouse)-like	5.33054		205221_at	homogentisate 1,2-dioxygenase (homogentisate oxidase)	5.24782		221276_s_at	syncoilin, intermediate filament 1	3.47974
212094_at	paternally expressed 10	5.30983		212657_s_at	interleukin 1 receptor antagonist	5.24174		201236_s_at	BTG family, member 2	3.47481
209570_s_at	DNA segment on chromosome 4 (unique) 234 expressed sequence	5.30882		206242_at	transmembrane 4 L six family member 5	5.23747		206227_at	cartilage intermediate layer protein, nucleotide pyrophosphohydrolase	3.44077
216452_at	transient receptor potential cation channel, subfamily M, member 3	5.30547		214842_s_at	albumin	5.23225		211105_s_at	nuclear factor of activated T-cells, cytoplasmic, calcineurin-dependent 1	3.43968
214247_s_at	dickkopf homolog 3 (Xenopus laevis)	5.3034		203854_at	complement factor I	5.22435		207233_s_at	microphthalmia-associated transcription factor	3.43138
204378_at	breast carcinoma amplified sequence 1	5.29947		201596_x_at	keratin 18	5.21858		206633_at	cholinergic receptor, nicotinic, alpha 1 (muscle)	3.38929
215440_s_at	BEX family member 4	5.29945		215559_at	ATP-binding cassette, sub-family C (CFTR/MRP), member 6	5.19087		205792_at	WNT1 inducible signaling pathway protein 2	3.36459
47560_at	latrophilin 1	5.29374		217014_s_at	alpha-2-glycoprotein 1, zinc-binding /// similar to alpha-2-glycoprotein 1, zinc	5.18913		209632_at	protein phosphatase 2 (formerly 2A), regulatory subunit B'', alpha	3.32963
205325_at	phytanoyl-CoA 2-hydroxylase interacting protein	5.29024		216687_x_at	UDP glucuronosyltransferase 2 family, polypeptide B15	5.18309
213268_at	calmodulin binding transcription activator 1	5.28854		205695_at	serine dehydratase	5.18039
219896_at	dopamine receptor D1 interacting protein	5.28598		207245_at	UDP glucuronosyltransferase 2 family, polypeptide B17	5.17116
214376_at	Clone 24626 mRNA sequence	5.27028		211682_x_at	UDP glucuronosyltransferase 2 family, polypeptide B28	5.16388
206552_s_at	tachykinin, precursor 1 (substance K, substance P, neurokinin 1, neurokinin 2, neuromedin L, neurokinin alpha, neuropeptide K, neuropeptide gamma)	5.26727		208607_s_at	serum amyloid A1 /// serum amyloid A2	5.15957
202260_s_at	syntaxin binding protein 1	5.26181		205866_at	ficolin (collagen/fibrinogen domain containing) 3 (Hakata antigen)	5.1493
206408_at	leucine rich repeat transmembrane neuronal 2	5.23182		217022_s_at	immunoglobulin heavy locus /// immunoglobulin heavy constant alpha 1 /// immunoglobulin heavy constant alpha 2 (A2m marker) /// hypothetical LOC100126583	5.13017
201462_at	secernin 1	5.21299		210558_at	aldo-keto reductase family 1, member C4 (chlordecone reductase; 3-alpha hydroxysteroid dehydrogenase, type I; dihydrodiol dehydrogenase 4)	5.09925
204466_s_at	synuclein, alpha (non A4 component of amyloid precursor)	5.18383		208126_s_at	cytochrome P450, family 2, subfamily C, polypeptide 18	5.09504
214874_at	plakophilin 4	5.17253		206894_at	apolipoprotein A-IV	5.09479
205825_at	proprotein convertase subtilisin/kexin type 1	5.16927		205774_at	coagulation factor XII (Hageman factor)	5.06764
213482_at	dedicator of cytokinesis 3	5.16698		206514_s_at	cytochrome P450, family 4, subfamily F, polypeptide 3 /// cytochrome P450, family 4, subfamily F, polypeptide 2	5.05705
207789_s_at	dipeptidyl-peptidase 6	5.15655		209774_x_at	chemokine (C-X-C motif) ligand 2	5.04195
205747_at	cerebellin 1 precursor	5.15161		205568_at	aquaporin 9	5.00997
201387_s_at	ubiquitin carboxyl-terminal esterase L1 (ubiquitin thiolesterase)	5.1351		211652_s_at	lipopolysaccharide binding protein	4.97367
206434_at	sparc/osteonectin, cwcv and kazal-like domains proteoglycan (testican) 3	5.12128		206292_s_at	sulfotransferase family, cytosolic, 2A, dehydroepiandrosterone (DHEA)-preferring, member 1	4.96838
209583_s_at	CD200 molecule	5.10565		207498_s_at	cytochrome P450, family 2, subfamily D, polypeptide 6	4.96644
39966_at	chondroitin sulfate proteoglycan 5 (neuroglycan C)	5.10435		206010_at	hyaluronan binding protein 2	4.8959
218675_at	solute carrier family 22 (organic cation transporter), member 17	5.09074		208650_s_at	CD24 molecule	4.89267
213921_at	somatostatin	5.08534		214669_x_at	immunoglobulin kappa locus	4.84195
204591_at	cell adhesion molecule with homology to L1CAM (close homolog of L1)	5.07237		219902_at	betaine-homocysteine methyltransferase 2	4.82295
206456_at	gamma-aminobutyric acid (GABA) A receptor, alpha 5	5.07021		204272_at	lectin, galactoside-binding, soluble, 4 (galectin 4)	4.82257
219750_at	transmembrane protein 144	5.06589		206797_at	N-acetyltransferase 2 (arylamine N-acetyltransferase)	4.77495
204229_at	solute carrier family 17 (sodium-dependent inorganic phosphate cotransporter), member 7	5.06048		206753_at	retinol dehydrogenase 16 (all-trans)	4.75509
213960_at	CDNA FLJ37610 fis, clone BRCOC2011398	5.0385		206610_s_at	coagulation factor XI (plasma thromboplastin antecedent)	4.75265
206045_s_at	nucleolar protein 4	5.03847		1494_f_at	cytochrome P450, family 2, subfamily A, polypeptide 6	4.71786
214607_at	p21 (CDKN1A)-activated kinase 3	5.01735		210683_at	neurturin	4.69993
203962_s_at	nebulette	5.01552		209008_x_at	keratin 8	4.69737
208798_x_at	golgi autoantigen, golgin subfamily a, 8A	5.01082		206680_at	CD5 molecule-like	4.69089
212339_at	erythrocyte membrane protein band 4.1-like 1	5.00174		221024_s_at	solute carrier family 2 (facilitated glucose transporter), member 10	4.68499
219532_at	elongation of very long chain fatty acids (FEN1/Elo2, SUR4/Elo3, yeast)-like 4	4.99388		207883_s_at	transferrin receptor 2	4.67389
207957_s_at	Protein kinase C, beta 1	4.98994		208451_s_at	complement component 4A (Rodgers blood group) /// complement component 4B (Childo blood group)	4.66541
205818_at	deleted in bladder cancer 1	4.98673		37512_at	hydroxysteroid (17-beta) dehydrogenase 6 homolog (mouse)	4.66292
202712_s_at	creatine kinase, mitochondrial 1B /// creatine kinase, mitochondrial 1A	4.97938		214677_x_at	immunoglobulin lambda locus /// immunoglobulin lambda variable 4-3 /// immunoglobulin lambda variable 3-25 /// immunoglobulin lambda variable 2-14 /// immunoglobulin lambda joining 3	4.65734
213358_at	KIAA0802	4.96741		40284_at	forkhead box A2	4.6507
205399_at	doublecortin-like kinase 1	4.96209		206743_s_at	asialoglycoprotein receptor 1	4.63806
205280_at	glycine receptor, beta	4.9576		220496_at	C-type lectin domain family 1, member B	4.62759
220145_at	microtubule-associated protein 9	4.95577		220383_at	ATP-binding cassette, sub-family G (WHITE), member 5 (sterolin 1)	4.59608
206731_at	connector enhancer of kinase suppressor of Ras 2	4.94821		205700_at	hydroxysteroid (17-beta) dehydrogenase 6 homolog (mouse)	4.57361
214650_x_at	myelin oligodendrocyte glycoprotein	4.947		217647_at	CDNA FLJ40920 fis, clone UTERU2005905	4.55215
203029_s_at	protein tyrosine phosphatase, receptor type, N polypeptide 2	4.93083		207407_x_at	cytochrome P450, family 4, subfamily A, polypeptide 11 /// cytochrome P450, family 4, subfamily A, polypeptide 22	4.55121
205646_s_at	paired box 6	4.92364		210001_s_at	suppressor of cytokine signaling 1	4.55051
213825_at	oligodendrocyte lineage transcription factor 2	4.91697		206354_at	solute carrier organic anion transporter family, member 1B3	4.51993
205230_at	rabphilin 3A homolog (mouse)	4.91495		203052_at	complement component 2	4.51821
209466_x_at	pleiotrophin (heparin binding growth factor 8, neurite growth-promoting factor 1)	4.90949		215966_x_at	glycerol kinase 3 pseudogene	4.51339
206022_at	Norrie disease (pseudoglioma)	4.90948		211295_x_at	cytochrome P450, family 2, subfamily A, polypeptide 6	4.51052
201341_at	ectodermal-neural cortex (with BTB-like domain)	4.90209		204934_s_at	hepsin (transmembrane protease, serine 1)	4.50407
205143_at	neurocan	4.89639		220532_s_at	transmembrane protein 176B	4.50218
206349_at	leucine-rich, glioma inactivated 1	4.89472		218182_s_at	claudin 1	4.47966
204743_at	transgelin 3	4.89248		203474_at	IQ motif containing GTPase activating protein 2	4.47713
206084_at	protein tyrosine phosphatase, receptor type, R	4.88539		213874_at	serpin peptidase inhibitor, clade A (alpha-1 antiproteinase, antitrypsin), member 4	4.47169
216039_at	postmeiotic segregation increased 2-like 1 /// postmeiotic segregation increased 2-like 2 /// postmeiotic segregation increased 2-like 5 /// PMS2 postmeiotic segregation increased 2 (S. cerevisiae) /// similar to PMS1 protein homolog 2 (DNA mismatch repair protein PMS2) /// PMS2 postmeiotic segregation increased 2 (S. cerevisiae)-like /// similar to postmeiotic segregation increased 2-like 2	4.88159		204608_at	argininosuccinate lyase	4.46661
213714_at	calcium channel, voltage-dependent, beta 2 subunit	4.87595		219543_at	phenazine biosynthesis-like protein domain containing	4.45604
219671_at	hippocalcin like 4	4.87534		214461_at	lipopolysaccharide binding protein	4.44385
215143_at	dpy-19-like 2 pseudogene 2 (C. elegans)	4.86791		221188_s_at	cell death-inducing DFFA-like effector b	4.42539
205117_at	fibroblast growth factor 1 (acidic)	4.85955		210397_at	defensin, beta 1	4.42205
203151_at	microtubule-associated protein 1A	4.85173		220441_at	hypothetical protein FLJ13236	4.42013
214930_at	SLIT and NTRK-like family, member 5	4.8493		214428_x_at	complement component 4A (Rodgers blood group) /// complement component 4B (Childo blood group)	4.39157
213744_at	attractin-like 1	4.83674		214308_s_at	homogentisate 1,2-dioxygenase (homogentisate oxidase)	4.38386
221796_at	neurotrophic tyrosine kinase, receptor, type 2	4.83146		216320_x_at	macrophage stimulating 1 (hepatocyte growth factor-like)	4.38279
222020_s_at	neurotrimin	4.82852		214415_at	plasminogen-like B2 /// plasminogen-like B1	4.37418
220231_at	chromosome 7 open reading frame 16	4.79696		202847_at	phosphoenolpyruvate carboxykinase 2 (mitochondrial)	4.37226
213845_at	glutamate receptor, ionotropic, kainate 2	4.79081		213380_x_at	macrophage stimulating, pseudogene 9	4.36599
208850_s_at	Thy-1 cell surface antigen	4.7809		214307_at	homogentisate 1,2-dioxygenase (homogentisate oxidase)	4.31449
212928_at	TSPY-like 4	4.77657		40665_at	flavin containing monooxygenase 3	4.31067
218820_at	chromosome 14 open reading frame 132	4.7621		217388_s_at	kynureninase (L-kynurenine hydrolase)	4.30157
44040_at	F-box protein 41	4.75892		209496_at	retinoic acid receptor responder (tazarotene induced) 2	4.30013
205591_at	olfactomedin 1	4.74484		214910_s_at	apolipoprotein M	4.29012
204586_at	bassoon (presynaptic cytomatrix protein)	4.73762		205682_x_at	apolipoprotein M	4.27593
210347_s_at	B-cell CLL/lymphoma 11A (zinc finger protein)	4.72958		213631_x_at	CDNA FLJ40920 fis, clone UTERU2005905	4.26048
205150_s_at	KIAA0644 gene product	4.72705		213506_at	coagulation factor II (thrombin) receptor-like 1	4.24552
204339_s_at	regulator of G-protein signaling 4	4.72532		220801_s_at	hydroxyacid oxidase 2 (long chain)	4.24296
204733_at	kallikrein-related peptidase 6	4.72374		204713_s_at	coagulation factor V (proaccelerin, labile factor)	4.23933
204412_s_at	neurofilament, heavy polypeptide 200kDa	4.70344		218345_at	transmembrane protein 176A	4.23505
210674_s_at	protocadherin alpha 9 /// protocadherin alpha subfamily C, 2 /// protocadherin alpha subfamily C, 1 /// protocadherin alpha 13 /// protocadherin alpha 12 /// protocadherin alpha 11 /// protocadherin alpha 10 /// protocadherin alpha 8 /// protocadherin alpha 7 /// protocadherin alpha 6 /// protocadherin alpha 5 /// protocadherin alpha 4 /// protocadherin alpha 3 /// protocadherin alpha 2 /// proto…	4.69983		213094_at	G protein-coupled receptor 126	4.21968
209915_s_at	neurexin 1	4.68839		205083_at	aldehyde oxidase 1	4.21432
203159_at	glutaminase	4.68503		209138_x_at	Immunoglobulin lambda locus	4.20479
219557_s_at	nuclear receptor interacting protein 3	4.68288		200606_at	desmoplakin	4.20467
209921_at	solute carrier family 7, (cationic amino acid transporter, y+ system) member 11	4.6753		213553_x_at	apolipoprotein C-I	4.19807
217452_s_at	UDP-Gal:betaGlcNAc beta 1,3-galactosyltransferase, polypeptide 2	4.67127		207655_s_at	B-cell linker	4.19044
213135_at	T-cell lymphoma invasion and metastasis 1	4.66894		204971_at	cystatin A (stefin A)	4.17283
202524_s_at	sparc/osteonectin, cwcv and kazal-like domains proteoglycan (testican) 2	4.6566		219410_at	transmembrane protein 45A	4.16729
219415_at	tweety homolog 1 (Drosophila)	4.65457		210233_at	interleukin 1 receptor accessory protein	4.16006
206280_at	cadherin 18, type 2	4.65096		214681_at	glycerol kinase	4.15775
204424_s_at	LIM domain only 3 (rhombotin-like 2)	4.64908		39248_at	aquaporin 3 (Gill blood group)	4.15516
213745_at	attractin-like 1	4.64476		219873_at	collectin sub-family member 11	4.14336
203607_at	inositol polyphosphate-5-phosphatase F	4.64162		205894_at	arylsulfatase E (chondrodysplasia punctata 1)	4.14222
210432_s_at	sodium channel, voltage-gated, type III, alpha subunit	4.63841		201995_at	exostoses (multiple) 1	4.13991
205889_s_at	janus kinase and microtubule interacting protein 2	4.6328		214320_x_at	cytochrome P450, family 2, subfamily A, polypeptide 6	4.13948
203264_s_at	Cdc42 guanine nucleotide exchange factor (GEF) 9	4.60493		209806_at	histone cluster 1, H2bk	4.13468
219425_at	sulfotransferase family 4A, member 1	4.58789		215388_s_at	complement factor H /// complement factor H-related 1	4.13433
221261_x_at	melanoma antigen family D, 4B /// melanoma antigen family D, 4	4.58073		220161_s_at	erythrocyte membrane protein band 4.1 like 4B	4.1315
218952_at	proprotein convertase subtilisin/kexin type 1 inhibitor	4.56601		212531_at	lipocalin 2	4.11693
219564_at	potassium inwardly-rectifying channel, subfamily J, member 16	4.56212		215977_x_at	glycerol kinase	4.1136
213040_s_at	neuronal pentraxin receptor	4.55606		220507_s_at	ureidopropionase, beta	4.11001
215241_at	transmembrane protein 16C	4.54895		219496_at	ankyrin repeat domain 57	4.1059
203724_s_at	RUN and FYVE domain containing 3	4.54078		208190_s_at	lipolysis stimulated lipoprotein receptor	4.09991
209841_s_at	leucine rich repeat neuronal 3	4.5274		205614_x_at	macrophage stimulating 1 (hepatocyte growth factor-like)	4.08461
219648_at	melanoregulin	4.52713		205776_at	flavin containing monooxygenase 5	4.07778
210770_s_at	calcium channel, voltage-dependent, P/Q type, alpha 1A subunit	4.52011		215712_s_at	insulin-like growth factor binding protein, acid labile subunit	4.07371
209243_s_at	paternally expressed 3	4.51581		207584_at	lipoprotein, Lp(a)	4.06541
212233_at	microtubule-associated protein 1B	4.5138		205082_s_at	aldehyde oxidase 1	4.04627
214044_at	ryanodine receptor 2 (cardiac)	4.51371		214478_at	secreted phosphoprotein 2, 24kDa	4.03415
219855_at	nudix (nucleoside diphosphate linked moiety X)-type motif 11	4.511		207387_s_at	glycerol kinase	4.0298
205368_at	family with sequence similarity 131, member B	4.50937		220554_at	solute carrier family 22 (organic anion transporter), member 7	4.02929
220979_s_at	ST6 (alpha-N-acetyl-neuraminyl-2,3-beta-galactosyl-1,3)-N-acetylgalactosaminide alpha-2,6-sialyltransferase 5	4.48913		206913_at	bile acid Coenzyme A: amino acid N-acyltransferase (glycine N-choloyltransferase)	4.02561
204592_at	discs, large homolog 4 (Drosophila)	4.48664		215726_s_at	cytochrome b5 type A (microsomal)	4.02271
201310_s_at	chromosome 5 open reading frame 13	4.48213		208658_at	protein disulfide isomerase family A, member 4	4.02018
203849_s_at	kinesin family member 1A	4.47806		206153_at	cytochrome P450, family 4, subfamily F, polypeptide 11	4.0095
212358_at	CAP-GLY domain containing linker protein 3	4.46587		215176_x_at	Netrin 2-like (chicken)	4.00176
210232_at	cell division cycle 42 (GTP binding protein, 25kDa)	4.45623		209366_x_at	cytochrome b5 type A (microsomal)	3.99304
213683_at	acyl-CoA synthetase long-chain family member 6	4.45325		207843_x_at	cytochrome b5 type A (microsomal)	3.98599
205709_s_at	CDP-diacylglycerol synthase (phosphatidate cytidylyltransferase) 1	4.45179		204667_at	forkhead box A1	3.97103
203562_at	fasciculation and elongation protein zeta 1 (zygin I)	4.43689		209994_s_at	ATP-binding cassette, sub-family B (MDR/TAP), member 1 /// ATP-binding cassette, sub-family B (MDR/TAP), member 4	3.96757
212976_at	---	4.4355		209109_s_at	tetraspanin 6	3.93332
205728_at	CDNA clone IMAGE:4811759	4.434		208579_x_at	H2B histone family, member S /// histone cluster 1, H2bk	3.93266
209242_at	paternally expressed 3	4.43065		210997_at	hepatocyte growth factor (hepapoietin A; scatter factor)	3.92501
221908_at	transmembrane protein 118	4.42766		207995_s_at	C-type lectin domain family 4, member M	3.91665
202254_at	Signal-induced proliferation-associated 1 like 1	4.42241		204485_s_at	target of myb1 (chicken)-like 1	3.91642
205122_at	transmembrane protein with EGF-like and two follistatin-like domains 1	4.4202		210827_s_at	E74-like factor 3 (ets domain transcription factor, epithelial-specific )	3.91601
213869_x_at	Thy-1 cell surface antigen	4.41665		205158_at	ribonuclease, RNase A family, 4	3.91304
204165_at	WAS protein family, member 1	4.41607		205307_s_at	kynurenine 3-monooxygenase (kynurenine 3-hydroxylase)	3.90967
214825_at	similar to transmembrane protein 28	4.40688		207819_s_at	ATP-binding cassette, sub-family B (MDR/TAP), member 4	3.90873
204777_s_at	mal, T-cell differentiation protein	4.40557		217167_x_at	glycerol kinase	3.89625
204311_at	ATPase, Na+/K+ transporting, beta 2 polypeptide	4.40492		214456_x_at	serum amyloid A1	3.89167
210138_at	regulator of G-protein signaling 20	4.40059		210951_x_at	RAB27A, member RAS oncogene family	3.89147
213280_at	GTPase activating Rap/RanGAP domain-like 4	4.39596		220786_s_at	solute carrier family 38, member 4	3.87859
210871_x_at	synovial sarcoma, X breakpoint 2 interacting protein	4.39383		217521_at	Transcribed locus	3.87805
210121_at	UDP-Gal:betaGlcNAc beta 1,3-galactosyltransferase, polypeptide 2	4.39119		219450_at	chromosome 4 open reading frame 19	3.86984
205635_at	kalirin, RhoGEF kinase	4.39023		211843_x_at	cytochrome P450, family 3, subfamily A, polypeptide 7	3.86957
206381_at	sodium channel, voltage-gated, type II, alpha subunit	4.37333		217127_at	cystathionase (cystathionine gamma-lyase)	3.86337
207135_at	5-hydroxytryptamine (serotonin) receptor 2A	4.36691		201998_at	ST6 beta-galactosamide alpha-2,6-sialyltranferase 1	3.84091
219310_at	chromosome 20 open reading frame 39	4.3651		221651_x_at	immunoglobulin kappa constant /// immunoglobulin kappa variable 1-5 /// immunoglobulin kappa variable 2-24 /// immunoglobulin kappa locus	3.83757
210292_s_at	protocadherin 11 X-linked /// protocadherin 11 Y-linked	4.36256		202064_s_at	sel-1 suppressor of lin-12-like (C. elegans)	3.82124
37566_at	KIAA1045	4.35719		202376_at	serpin peptidase inhibitor, clade A (alpha-1 antiproteinase, antitrypsin), member 3	3.81419
219945_at	DEAD (Asp-Glu-Ala-Asp) box polypeptide 25	4.34917		219948_x_at	UDP glucuronosyltransferase 2 family, polypeptide A3	3.79749
215303_at	Clones 24632 and 24634 mRNA sequence	4.34903		210002_at	GATA binding protein 6	3.76881
204762_s_at	guanine nucleotide binding protein (G protein), alpha activating activity polypeptide O	4.3281		202886_s_at	protein phosphatase 2 (formerly 2A), regulatory subunit A, beta isoform	3.76546
220460_at	solute carrier organic anion transporter family, member 1C1	4.32655		209614_at	alcohol dehydrogenase 1C (class I), gamma polypeptide	3.74927
210227_at	discs, large (Drosophila) homolog-associated protein 2	4.31861		207257_at	erythropoietin	3.74803
203354_s_at	pleckstrin and Sec7 domain containing 3	4.30596		206957_at	alanine-glyoxylate aminotransferase	3.73807
205632_s_at	phosphatidylinositol-4-phosphate 5-kinase, type I, beta	4.3049		213632_at	dihydroorotate dehydrogenase	3.72356
214811_at	RIMS binding protein 2	4.29994		205554_s_at	deoxyribonuclease I-like 3	3.7107
206882_at	solute carrier family 1 (high affinity aspartate/glutamate transporter), member 6	4.29873		219118_at	FK506 binding protein 11, 19 kDa	3.70678
210193_at	myelin-associated oligodendrocyte basic protein	4.29623		209514_s_at	RAB27A, member RAS oncogene family	3.70494
206039_at	RAB33A, member RAS oncogene family	4.28729		209498_at	carcinoembryonic antigen-related cell adhesion molecule 1 (biliary glycoprotein)	3.69218
209789_at	coronin, actin binding protein, 2B	4.28715		209960_at	hepatocyte growth factor (hepapoietin A; scatter factor)	3.69163
219429_at	fatty acid 2-hydroxylase	4.28714		214261_s_at	alcohol dehydrogenase 6 (class V)	3.67975
206373_at	Zic family member 1 (odd-paired homolog, Drosophila)	4.28553		208161_s_at	ATP-binding cassette, sub-family C (CFTR/MRP), member 3	3.67784
205651_x_at	Rap guanine nucleotide exchange factor (GEF) 4	4.27886		203913_s_at	hydroxyprostaglandin dehydrogenase 15-(NAD)	3.67153
204519_s_at	plasma membrane proteolipid (plasmolipin)	4.26989		200637_s_at	protein tyrosine phosphatase, receptor type, F	3.66626
211836_s_at	myelin oligodendrocyte glycoprotein	4.2661		209396_s_at	chitinase 3-like 1 (cartilage glycoprotein-39)	3.65774
209569_x_at	DNA segment on chromosome 4 (unique) 234 expressed sequence	4.26103		206085_s_at	cystathionase (cystathionine gamma-lyase)	3.64802
217077_s_at	gamma-aminobutyric acid (GABA) B receptor, 2	4.25994		215379_x_at	immunoglobulin lambda locus /// immunoglobulin lambda variable 3-25 /// immunoglobulin lambda variable 2-14 /// immunoglobulin lambda joining 3	3.63453
219736_at	tripartite motif-containing 36	4.24362		205227_at	interleukin 1 receptor accessory protein	3.63317
220331_at	cytochrome P450, family 46, subfamily A, polypeptide 1	4.24246		205351_at	gamma-glutamyl carboxylase	3.62472
218613_at	pleckstrin and Sec7 domain containing 3	4.23859		215121_x_at	immunoglobulin lambda locus /// immunoglobulin lambda variable 4-3 /// immunoglobulin lambda variable 3-25 /// immunoglobulin lambda variable 2-14	3.62192
214823_at	zinc finger protein 204	4.23637		219117_s_at	FK506 binding protein 11, 19 kDa	3.60504
204546_at	KIAA0513	4.23417		206738_at	apolipoprotein C-IV	3.60346
200884_at	creatine kinase, brain	4.23382		222262_s_at	ethanolamine kinase 1	3.59968
210650_s_at	piccolo (presynaptic cytomatrix protein)	4.23333		204224_s_at	GTP cyclohydrolase 1 (dopa-responsive dystonia)	3.58919
206403_at	zinc finger protein 536	4.23327		217744_s_at	PERP, TP53 apoptosis effector	3.58396
214043_at	protein tyrosine phosphatase, receptor type, D	4.22994		206210_s_at	cholesteryl ester transfer protein, plasma	3.57852
221127_s_at	regulated in glioma	4.22802		210481_s_at	C-type lectin domain family 4, member M	3.57657
213948_x_at	cell adhesion molecule 3	4.21598		220106_at	NPC1 (Niemann-Pick disease, type C1, gene)-like 1	3.56899
202786_at	serine threonine kinase 39 (STE20/SPS1 homolog, yeast)	4.21596		222354_at	Transcribed locus	3.56448
202986_at	aryl-hydrocarbon receptor nuclear translocator 2	4.21562		204017_at	KDEL (Lys-Asp-Glu-Leu) endoplasmic reticulum protein retention receptor 3	3.55455
211343_s_at	collagen, type XIII, alpha 1	4.21141		206496_at	flavin containing monooxygenase 3	3.55014
209556_at	neurochondrin	4.21056		217787_s_at	UDP-N-acetyl-alpha-D-galactosamine:polypeptide N-acetylgalactosaminyltransferase 2 (GalNAc-T2)	3.54293
202191_s_at	growth arrest-specific 7	4.20628		220084_at	chromosome 14 open reading frame 105	3.53379
209840_s_at	leucine rich repeat neuronal 3	4.20064		203924_at	glutathione S-transferase A1	3.53244
213636_at	KIAA1045	4.2006		201510_at	E74-like factor 3 (ets domain transcription factor, epithelial-specific )	3.52946
203019_x_at	synovial sarcoma, X breakpoint 2 interacting protein	4.19707		221671_x_at	immunoglobulin kappa constant /// immunoglobulin kappa variable 1-5 /// immunoglobulin kappa variable 2-24 /// immunoglobulin kappa locus	3.52586
205893_at	neuroligin 1	4.19665		209395_at	chitinase 3-like 1 (cartilage glycoprotein-39)	3.5236
207768_at	---	4.19136		220528_at	vanin 3	3.51998
209198_s_at	synaptotagmin XI	4.1855		205939_at	cytochrome P450, family 3, subfamily A, polypeptide 7	3.51718
208358_s_at	UDP glycosyltransferase 8 (UDP-galactose ceramide galactosyltransferase)	4.18034		203279_at	ER degradation enhancer, mannosidase alpha-like 1	3.50965
204823_at	neuron navigator 3	4.17592		206336_at	chemokine (C-X-C motif) ligand 6 (granulocyte chemotactic protein 2)	3.50612
204557_s_at	DAZ interacting protein 1	4.1726		209108_at	tetraspanin 6	3.4921
209737_at	membrane associated guanylate kinase, WW and PDZ domain containing 2	4.15222		207718_x_at	cytochrome P450, family 2, subfamily A, polypeptide 6 /// cytochrome P450, family 2, subfamily A, polypeptide 7 /// cytochrome P450, family 2, subfamily A, polypeptide 7 pseudogene 1 /// cytochrome P450, family 2, subfamily A, polypeptide 13	3.47453
211379_x_at	beta-1,3-N-acetylgalactosaminyltransferase 1 (globoside blood group)	4.149		205222_at	enoyl-Coenzyme A, hydratase/3-hydroxyacyl Coenzyme A dehydrogenase	3.47106
202192_s_at	growth arrest-specific 7	4.14376		210328_at	glycine N-methyltransferase	3.45807
215311_at	CDNA FLJ37610 fis, clone BRCOC2011398	4.14315		211028_s_at	ketohexokinase (fructokinase)	3.4403
208457_at	gamma-aminobutyric acid (GABA) A receptor, delta	4.14148		205620_at	coagulation factor X	3.43745
214998_at	AP2 associated kinase 1	4.13151		221215_s_at	receptor-interacting serine-threonine kinase 4	3.42303
205678_at	adaptor-related protein complex 3, beta 2 subunit	4.13005		207244_x_at	cytochrome P450, family 2, subfamily A, polypeptide 6	3.41493
207557_s_at	ryanodine receptor 2 (cardiac)	4.1225		205404_at	hydroxysteroid (11-beta) dehydrogenase 1	3.41025
208851_s_at	Thy-1 cell surface antigen	4.12116		202722_s_at	glutamine-fructose-6-phosphate transaminase 1	3.40872
205257_s_at	amphiphysin	4.11104		204981_at	solute carrier family 22 (organic cation transporter), member 18	3.40724
210794_s_at	maternally expressed 3	4.10975		219014_at	placenta-specific 8	3.39271
219288_at	chromosome 3 open reading frame 14	4.1025		221648_s_at	---	3.3897
215307_at	Zinc finger protein 529	4.10042		220012_at	ERO1-like beta (S. cerevisiae)	3.35975
210675_s_at	protein tyrosine phosphatase, receptor type, R	4.09365		219959_at	molybdenum cofactor sulfurase	3.34799
215056_at	Clone 23695 mRNA sequence	4.08579		213820_s_at	StAR-related lipid transfer (START) domain containing 5	3.3477
205279_s_at	glycine receptor, beta	4.08003		219395_at	RNA binding motif protein 35B	3.34731
204338_s_at	regulator of G-protein signaling 4	4.07531		207200_at	ornithine carbamoyltransferase	3.34622
207853_s_at	synuclein, beta	4.0716		208343_s_at	nuclear receptor subfamily 5, group A, member 2	3.3441
207060_at	engrailed homeobox 2	4.06869		202017_at	epoxide hydrolase 1, microsomal (xenobiotic)	3.3429
220334_at	regulator of G-protein signaling 17	4.06525		218983_at	complement component 1, r subcomponent-like	3.33757
208359_s_at	potassium inwardly-rectifying channel, subfamily J, member 4	4.06251		218035_s_at	RNA binding motif protein 47	3.33503
220999_s_at	cytoplasmic FMR1 interacting protein 2	4.06022		214837_at	albumin	3.33468
215020_at	neurexin 3	4.05694		205984_at	corticotropin releasing hormone binding protein	3.32961
200783_s_at	stathmin 1/oncoprotein 18	4.05692		217949_s_at	vitamin K epoxide reductase complex, subunit 1	3.3229
206376_at	solute carrier family 6, member 15	4.0569
206915_at	NK2 homeobox 2	4.05296
213172_at	tetratricopeptide repeat domain 9	4.03522
213954_at	KIAA0888 protein	4.02954
212187_x_at	prostaglandin D2 synthase 21kDa (brain)	4.02855
221207_s_at	neurobeachin	4.028
41577_at	protein phosphatase 1, regulatory (inhibitor) subunit 16B	4.02734
203619_s_at	Fas apoptotic inhibitory molecule 2	4.0105
211663_x_at	prostaglandin D2 synthase 21kDa (brain)	4.00926
211685_s_at	neurocalcin delta	4.00101
202178_at	protein kinase C, zeta	3.99534
203157_s_at	glutaminase	3.9945
213808_at	Clone 23688 mRNA sequence	3.99359
213283_s_at	sal-like 2 (Drosophila)	3.96779
219497_s_at	B-cell CLL/lymphoma 11A (zinc finger protein)	3.9579
210078_s_at	potassium voltage-gated channel, shaker-related subfamily, beta member 1	3.95584
212750_at	protein phosphatase 1, regulatory (inhibitor) subunit 16B	3.94861
211071_s_at	myeloid/lymphoid or mixed-lineage leukemia (trithorax homolog, Drosophila); translocated to, 11	3.94653
219562_at	RAB26, member RAS oncogene family	3.9464
208017_s_at	MCF.2 cell line derived transforming sequence	3.92833
210073_at	ST8 alpha-N-acetyl-neuraminide alpha-2,8-sialyltransferase 1	3.92694
211748_x_at	prostaglandin D2 synthase 21kDa (brain)	3.92304
206465_at	acyl-CoA synthetase bubblegum family member 1	3.91182
205803_s_at	transient receptor potential cation channel, subfamily C, member 1	3.90854
210247_at	synapsin II	3.90755
204813_at	mitogen-activated protein kinase 10	3.90501
202342_s_at	tripartite motif-containing 2	3.9045
213362_at	protein tyrosine phosphatase, receptor type, D	3.90269
209000_s_at	septin 8	3.89882
217562_at	family with sequence similarity 5, member C	3.89117
206730_at	glutamate receptor, ionotrophic, AMPA 3	3.89051
208153_s_at	FAT tumor suppressor homolog 2 (Drosophila)	3.89013
205852_at	cyclin-dependent kinase 5, regulatory subunit 2 (p39)	3.88259
213478_at	kazrin	3.8783
206462_s_at	neurotrophic tyrosine kinase, receptor, type 3	3.8779
204793_at	G protein-coupled receptor associated sorting protein 1	3.87333
215021_s_at	neurexin 3	3.86918
214436_at	F-box and leucine-rich repeat protein 2	3.86825
214434_at	heat shock 70kDa protein 12A	3.86726
204697_s_at	chromogranin A (parathyroid secretory protein 1)	3.86452
205888_s_at	janus kinase and microtubule interacting protein 2	3.85719
205414_s_at	Rho-type GTPase-activating protein RICH2	3.8568
209866_s_at	latrophilin 3	3.85663
221933_at	neuroligin 4, X-linked	3.85466
202742_s_at	protein kinase, cAMP-dependent, catalytic, beta	3.85117
204763_s_at	guanine nucleotide binding protein (G protein), alpha activating activity polypeptide O	3.85093
206089_at	NEL-like 1 (chicken)	3.8506
221288_at	G protein-coupled receptor 22	3.84725
214589_at	fibroblast growth factor 12	3.84294
210400_at	glutamate receptor, ionotropic, N-methyl D-aspartate 2C	3.83949
217678_at	solute carrier family 7, (cationic amino acid transporter, y+ system) member 11	3.83361
202341_s_at	tripartite motif-containing 2	3.83151
205165_at	cadherin, EGF LAG seven-pass G-type receptor 3 (flamingo homolog, Drosophila)	3.83137
201340_s_at	ectodermal-neural cortex (with BTB-like domain)	3.8158
206384_at	calcium channel, voltage-dependent, gamma subunit 3	3.81304
203896_s_at	phospholipase C, beta 4	3.80834
206163_at	mab-21-like 1 (C. elegans)	3.80487
209794_at	SLIT-ROBO Rho GTPase activating protein 3	3.80331
204774_at	ecotropic viral integration site 2A	3.79674
219423_x_at	tumor necrosis factor receptor superfamily, member 25	3.7882
203389_at	kinesin family member 3C	3.7881
215767_at	zinc finger protein 804A	3.78632
206849_at	gamma-aminobutyric acid (GABA) A receptor, gamma 2	3.76848
209867_s_at	latrophilin 3	3.76229
213630_at	NAC alpha domain containing	3.75722
205109_s_at	Rho guanine nucleotide exchange factor (GEF) 4	3.75547
202391_at	brain abundant, membrane attached signal protein 1	3.75539
205123_s_at	transmembrane protein with EGF-like and two follistatin-like domains 1	3.74455
52837_at	KIAA1644 protein	3.74323
221221_s_at	kelch-like 3 (Drosophila)	3.74279
217897_at	FXYD domain containing ion transport regulator 6	3.7323
215972_at	CDNA FLJ38449 fis, clone FEBRA2019389	3.72987
206502_s_at	insulinoma-associated 1	3.72882
204287_at	synaptogyrin 1	3.72071
206137_at	regulating synaptic membrane exocytosis 2	3.71962
209767_s_at	glycoprotein Ib (platelet), beta polypeptide /// septin 5	3.71594
207827_x_at	synuclein, alpha (non A4 component of amyloid precursor)	3.71397
221310_at	fibroblast growth factor 14	3.7122
212699_at	secretory carrier membrane protein 5	3.71004
211679_x_at	gamma-aminobutyric acid (GABA) B receptor, 2	3.70541
201896_s_at	proline/serine-rich coiled-coil 1	3.70395
213927_at	mitogen-activated protein kinase kinase kinase 9	3.70253
204552_at	CDNA FLJ34214 fis, clone FCBBF3021807	3.7001
220663_at	interleukin 1 receptor accessory protein-like 1	3.69848
206013_s_at	actin-like 6B	3.69293
214961_at	KIAA0774	3.69271
210425_x_at	golgi autoantigen, golgin subfamily a, 8B	3.68957
214781_at	---	3.68394
207869_s_at	calcium channel, voltage-dependent, T type, alpha 1G subunit	3.68143
201561_s_at	calsyntenin 1	3.67892
207548_at	glutamate receptor, metabotropic 7	3.67039
203355_s_at	pleckstrin and Sec7 domain containing 3	3.66848
218224_at	paraneoplastic antigen MA1	3.6682
209890_at	tetraspanin 5	3.66635
204966_at	brain-specific angiogenesis inhibitor 2	3.66621
205481_at	adenosine A1 receptor	3.66079
204718_at	EPH receptor B6	3.65774
213587_s_at	ATPase, H+ transporting V0 subunit e2	3.65666
207174_at	glypican 5	3.65528
203018_s_at	synovial sarcoma, X breakpoint 2 interacting protein	3.65216
50965_at	RAB26, member RAS oncogene family	3.65192
213131_at	olfactomedin 1	3.64704
217613_at	transmembrane protein 144	3.64556
219683_at	frizzled homolog 3 (Drosophila)	3.63961
204230_s_at	solute carrier family 17 (sodium-dependent inorganic phosphate cotransporter), member 7	3.63823
210758_at	PC4 and SFRS1 interacting protein 1	3.62991
206197_at	non-metastatic cells 5, protein expressed in (nucleoside-diphosphate kinase)	3.62951
203895_at	phospholipase C, beta 4	3.62751
206001_at	neuropeptide Y	3.6226
206404_at	fibroblast growth factor 9 (glia-activating factor)	3.61315
215469_at	Clone IMAGE:26186, mRNA sequence	3.61139
221646_s_at	zinc finger, DHHC-type containing 11	3.61039
212805_at	prune homolog 2 (Drosophila)	3.60405
202800_at	solute carrier family 1 (glial high affinity glutamate transporter), member 3	3.59559
213222_at	phospholipase C, beta 1 (phosphoinositide-specific)	3.5946
203185_at	Ras association (RalGDS/AF-6) domain family 2	3.59301
219287_at	potassium large conductance calcium-activated channel, subfamily M, beta member 4	3.58348
212990_at	synaptojanin 1	3.57789
203188_at	UDP-GlcNAc:betaGal beta-1,3-N-acetylglucosaminyltransferase 1	3.57528
204199_at	Ral GEF with PH domain and SH3 binding motif 1	3.57382
210454_s_at	potassium inwardly-rectifying channel, subfamily J, member 6	3.57023
213666_at	septin 6	3.56374
211386_at	hypothetical protein MGC12488	3.55566
213245_at	adenylate cyclase 1 (brain)	3.55254
215945_s_at	tripartite motif-containing 2	3.55114
207149_at	cadherin 12, type 2 (N-cadherin 2)	3.5465
211985_s_at	calmodulin 1 (phosphorylase kinase, delta)	3.54632
210169_at	SEC14-like 5 (S. cerevisiae)	3.54062
217286_s_at	NDRG family member 3	3.5405
213623_at	kinesin family member 3A	3.54028
218720_x_at	seizure related 6 homolog (mouse)-like 2	3.53815
211207_s_at	acyl-CoA synthetase long-chain family member 6	3.53648
219521_at	beta-1,3-glucuronyltransferase 1 (glucuronosyltransferase P)	3.52511
213228_at	phosphodiesterase 8B	3.51659
212930_at	ATPase, Ca++ transporting, plasma membrane 1	3.51259
211700_s_at	trophinin	3.50993
221909_at	transmembrane protein 118	3.50799
214936_at	Leucine-rich repeats and calponin homology (CH) domain containing 1	3.50778
206115_at	early growth response 3	3.50602
206577_at	vasoactive intestinal peptide	3.49792
221795_at	neurotrophic tyrosine kinase, receptor, type 2	3.49318
213939_s_at	RUN and FYVE domain containing 3	3.493
215423_at	Cri-du-chat region mRNA, clone NIBB11	3.48375
209983_s_at	neurexin 2	3.48328
204447_at	ProSAPiP1 protein	3.48298
213395_at	megalencephalic leukoencephalopathy with subcortical cysts 1	3.48292
207183_at	G protein-coupled receptor 19	3.48126
208925_at	claudin domain containing 1	3.47396
212686_at	protein phosphatase 1H (PP2C domain containing)	3.46984
209582_s_at	CD200 molecule	3.46902
219463_at	chromosome 20 open reading frame 103	3.46002
205489_at	crystallin, mu	3.45994
211984_at	calmodulin 1 (phosphorylase kinase, delta)	3.45852
210015_s_at	microtubule-associated protein 2	3.45145
207307_at	5-hydroxytryptamine (serotonin) receptor 2C	3.44896
219937_at	thyrotropin-releasing hormone degrading enzyme	3.44356
221914_at	synapsin I	3.44337
212308_at	cytoplasmic linker associated protein 2	3.4396
205466_s_at	heparan sulfate (glucosamine) 3-O-sulfotransferase 1	3.43691
213791_at	proenkephalin	3.43292
202022_at	aldolase C, fructose-bisphosphate	3.42978
219301_s_at	contactin associated protein-like 2	3.42959
206655_s_at	glycoprotein Ib (platelet), beta polypeptide /// septin 5	3.42483
206275_s_at	microtubule associated monoxygenase, calponin and LIM domain containing 2	3.42411
204042_at	WAS protein family, member 3	3.42391
206215_at	opioid binding protein/cell adhesion molecule-like	3.41995
203680_at	protein kinase, cAMP-dependent, regulatory, type II, beta	3.41568
211616_s_at	5-hydroxytryptamine (serotonin) receptor 2A	3.41438
216086_at	synaptic vesicle glycoprotein 2C	3.41314
205802_at	transient receptor potential cation channel, subfamily C, member 1	3.41075
216963_s_at	growth associated protein 43	3.40506
219461_at	p21(CDKN1A)-activated kinase 6	3.40455
205794_s_at	neuro-oncological ventral antigen 1	3.40266
207308_at	solute carrier organic anion transporter family, member 1A2	3.39208
209991_x_at	gamma-aminobutyric acid (GABA) B receptor, 2	3.39101
214723_x_at	KIAA1641	3.3888
220940_at	KIAA1641	3.388
202741_at	protein kinase, cAMP-dependent, catalytic, beta	3.38377
216967_at	growth associated protein 43	3.37815
213601_at	slit homolog 1 (Drosophila)	3.37654
203020_at	RAB GTPase activating protein 1-like	3.36793
213329_at	SLIT-ROBO Rho GTPase activating protein 2	3.3666
214460_at	limbic system-associated membrane protein	3.36333
206233_at	UDP-Gal:betaGlcNAc beta 1,4- galactosyltransferase, polypeptide 6	3.36259
212801_at	citron (rho-interacting, serine/threonine kinase 21)	3.36022
201116_s_at	carboxypeptidase E	3.35789
203431_s_at	Rho GTPase-activating protein	3.35502
201117_s_at	carboxypeptidase E	3.3541
212221_x_at	iduronate 2-sulfatase (Hunter syndrome)	3.35189
209685_s_at	protein kinase C, beta 1	3.35109
210181_s_at	calcium binding protein 1	3.34947
213436_at	cannabinoid receptor 1 (brain)	3.34748
209842_at	SRY (sex determining region Y)-box 10	3.34678
211432_s_at	TYRO3 protein tyrosine kinase	3.34622
206190_at	G protein-coupled receptor 17	3.34557
212895_s_at	active BCR-related gene	3.3454
213234_at	KIAA1467	3.33635
210906_x_at	aquaporin 4	3.33168
209234_at	kinesin family member 1B	3.32939
217250_s_at	chromodomain helicase DNA binding protein 5	3.32934
207711_at	chromosome 20 open reading frame 117	3.32751
219578_s_at	cytoplasmic polyadenylation element binding protein 1	3.32383
